# Supplementary material for: 3-Chloro-6-[4-(2-pyrid­yl)piperazin-1-yl]pyridazine
Source: Acta Crystallogr Sect E Struct Rep Online. 2009 Dec 4;66(Pt 1):o35. doi: 10.1107/S1600536809050727 (PMC2980189; doi:10.1107/S1600536809050727)
Supplement: Supplementary file 2 [file e-66-00o35-Isup2.hkl]

# 
# h,k,l, Fc-squared, Fo-squared, sigma(Fo-squared) and status flag 
# 
data_I
_shelx_title ' ms112 in P-1' 
_shelx_refln_list_code          4 
_shelx_F_calc_maximum      164.16 
_exptl_crystal_F_000       288.00 
_reflns_d_resolution_high  0.7331 
 
loop_ 
 _symmetry_equiv_pos_as_xyz 
 'x, y, z' 
 '-x, -y, -z' 
 
_cell_length_a     5.9119 
_cell_length_b     8.0876 
_cell_length_c    13.6885 
_cell_angle_alpha  83.359 
_cell_angle_beta   83.019 
_cell_angle_gamma  75.168 
 
_shelx_F_squared_multiplier     1.000 
 
loop_ 
 _refln_index_h 
 _refln_index_k 
 _refln_index_l 
 _refln_F_squared_calc 
 _refln_F_squared_meas 
 _refln_F_squared_sigma 
 _refln_observed_status 
   1   0   0     2451.14     2535.06     23.99 o 
   2   0   0      562.51      569.30     10.00 o 
   3   0   0      947.56      994.35     10.96 o 
   4   0   0       19.46       16.03      2.08 o 
   5   0   0        9.54        8.80      2.19 o 
   6   0   0        3.46        1.36      2.57 o 
   7   0   0      167.73      202.77     21.27 o 
  -7   1   0       32.69       33.66     11.85 o 
  -6   1   0       39.91       43.18      6.06 o 
  -5   1   0       79.32       85.83      5.83 o 
  -4   1   0       42.45       40.08      3.11 o 
  -3   1   0       26.13       28.81      2.11 o 
  -2   1   0      480.10      500.27     15.45 o 
  -1   1   0      578.72      598.58      5.38 o 
   0   1   0      105.89      114.19      2.79 o 
   1   1   0        0.13       -0.02      0.40 o 
   2   1   0      277.99      267.75      4.67 o 
   3   1   0      147.69      143.18      3.91 o 
   4   1   0        2.78        1.99      1.15 o 
   5   1   0        5.72        4.88      1.89 o 
   6   1   0        4.33        4.16      2.67 o 
   7   1   0       14.10        5.39      6.46 o 
  -7   2   0       48.65       37.43     12.66 o 
  -6   2   0        5.14        5.68      3.74 o 
  -5   2   0        0.03        1.39      1.95 o 
  -4   2   0        0.27       -0.25      1.41 o 
  -3   2   0      274.13      352.38     10.10 o 
  -2   2   0     1961.85     2011.89     46.38 o 
  -1   2   0        2.15        1.38      0.71 o 
   0   2   0      145.94      196.67      2.68 o 
   1   2   0      538.14      545.34      5.42 o 
   2   2   0        1.78        2.84      0.79 o 
   3   2   0       11.50       11.23      1.51 o 
   4   2   0      169.95      165.79      5.01 o 
   5   2   0      452.15      446.70      9.91 o 
   6   2   0       42.64       43.87      4.75 o 
   7   2   0        2.21       -2.15      4.85 o 
  -6   3   0        5.18        5.82      3.08 o 
  -5   3   0       63.27       68.00      6.01 o 
  -4   3   0       33.01       33.77      4.06 o 
  -3   3   0       16.54       13.73      2.91 o 
  -2   3   0       28.12       32.68      2.98 o 
  -1   3   0      441.24      452.52     13.63 o 
   0   3   0       93.84       98.34      3.39 o 
   1   3   0       69.10       67.95      2.35 o 
   2   3   0      331.21      332.07      9.32 o 
   3   3   0      251.36      249.59      6.48 o 
   4   3   0        3.04        3.80      1.39 o 
   5   3   0      909.70      915.41     21.77 o 
   6   3   0        9.57        3.69      2.40 o 
   7   3   0        0.63       -2.69      5.12 o 
  -6   4   0       21.66       15.55      4.49 o 
  -5   4   0       52.64       52.14      5.83 o 
  -4   4   0      134.08      145.82      7.39 o 
  -3   4   0       27.38       27.38      3.55 o 
  -2   4   0      771.12      776.45     13.27 o 
  -1   4   0      202.10      223.05      6.54 o 
   0   4   0      172.68      176.05      4.36 o 
   1   4   0       10.32        8.91      1.13 o 
   2   4   0       56.19       58.53      3.12 o 
   3   4   0       25.85       24.23      1.89 o 
   4   4   0      147.76      149.49      5.18 o 
   5   4   0      391.53      379.75     11.49 o 
   6   4   0      222.44      209.37     10.46 o 
   7   4   0        7.31       20.73      9.42 o 
  -6   5   0        1.94       -0.11      3.88 o 
  -5   5   0       31.15       27.18      5.01 o 
  -4   5   0       42.37       37.58      7.24 o 
  -3   5   0        7.53        8.14      2.59 o 
  -2   5   0       12.53       12.76      2.60 o 
  -1   5   0       52.07       46.96      3.35 o 
   0   5   0      137.17      136.82      3.98 o 
   1   5   0       45.70       47.47      2.34 o 
   2   5   0       15.13       13.68      2.34 o 
   3   5   0      194.86      193.10      6.96 o 
   4   5   0      128.17      132.01      6.32 o 
   5   5   0       39.45       35.82      4.50 o 
   6   5   0       20.60       23.90      4.94 o 
   7   5   0       49.87       61.40     14.27 o 
  -5   6   0        2.32        3.79      3.34 o 
  -4   6   0        5.93        9.78      3.86 o 
  -3   6   0        1.86        0.43      2.28 o 
  -2   6   0      257.77      253.25      9.06 o 
  -1   6   0        1.79        2.13      1.55 o 
   0   6   0       66.51       75.92      4.79 o 
   1   6   0       42.68       44.18      3.77 o 
   2   6   0        0.04       -0.20      1.38 o 
   3   6   0     1009.53      991.05     16.71 o 
   4   6   0      220.96      225.27      8.72 o 
   5   6   0       17.02       18.16      3.72 o 
   6   6   0        7.99        8.92      3.85 o 
   7   6   0        0.47        1.08      6.46 o 
  -4   7   0       14.69       12.13      4.47 o 
  -3   7   0      100.57      108.78      7.70 o 
  -2   7   0       15.53       15.77      3.41 o 
  -1   7   0        9.12        7.53      2.52 o 
   0   7   0       96.57       89.49     10.37 o 
   1   7   0      103.44       97.40      5.56 o 
   2   7   0        4.52        5.00      2.07 o 
   3   7   0       37.06       36.74      4.36 o 
   4   7   0       11.07        7.45      2.62 o 
   5   7   0        0.09        0.74      2.20 o 
   6   7   0        0.10        0.86      2.76 o 
   7   7   0        6.22       10.23      9.16 o 
  -3   8   0       16.05       15.34      4.30 o 
  -2   8   0       69.73       71.23      7.74 o 
  -1   8   0        5.47        5.36      3.12 o 
   0   8   0      124.48      111.77      9.83 o 
   1   8   0        0.04       -0.43      1.73 o 
   2   8   0       31.20       29.64      4.17 o 
   3   8   0       72.70       74.26      7.00 o 
   4   8   0       25.72       29.08      4.62 o 
   5   8   0       14.48       10.12      3.63 o 
   6   8   0        0.15       -1.44      2.92 o 
  -2   9   0       15.59       16.62      5.13 o 
  -1   9   0        2.46        0.07      3.04 o 
   0   9   0       24.22       19.73      4.71 o 
   1   9   0        5.72        8.93      3.77 o 
   2   9   0        5.04        1.18      2.39 o 
   3   9   0       11.78       10.35      3.40 o 
   4   9   0        2.56        1.22      3.21 o 
   5   9   0        0.12        1.24      3.40 o 
   6   9   0       16.33       19.37      5.73 o 
  -1  10   0       21.67       11.85      5.20 o 
   0  10   0        4.16        0.15      3.36 o 
   1  10   0       59.57       63.16      9.38 o 
   2  10   0       30.15       30.29      5.99 o 
   3  10   0       27.47       32.88      5.41 o 
   4  10   0       23.74       13.66      5.21 o 
  -4 -10   1      103.72      103.04      9.84 o 
  -3 -10   1       15.43        9.55      3.84 o 
  -2 -10   1        0.50        2.05      3.52 o 
  -1 -10   1       27.60       26.07      5.65 o 
   0 -10   1       27.30       24.37      6.70 o 
   1 -10   1       10.57       14.81      7.81 o 
  -5  -9   1        0.51        0.45      2.71 o 
  -4  -9   1       47.41       49.64      7.01 o 
  -3  -9   1        0.96       -1.36      2.33 o 
  -2  -9   1        4.03        0.89      2.51 o 
  -1  -9   1       22.19       24.33      4.96 o 
   0  -9   1        1.76        0.69      2.61 o 
   1  -9   1       20.25       20.37      5.11 o 
   2  -9   1        8.85       10.48      4.37 o 
  -6  -8   1       47.64       54.61      6.75 o 
  -5  -8   1        4.63        4.28      2.89 o 
  -4  -8   1       42.43       33.42      4.87 o 
  -3  -8   1       15.97        8.16      3.37 o 
  -2  -8   1       15.44       15.69      3.34 o 
  -1  -8   1        4.00        3.77      2.21 o 
   0  -8   1       56.08       52.83      5.98 o 
   1  -8   1      112.51      136.62      8.87 o 
   2  -8   1      116.51      130.46      9.35 o 
   3  -8   1       99.14      108.38      9.70 o 
  -7  -7   1       82.04       88.02     12.00 o 
  -6  -7   1        3.23        2.69      2.95 o 
  -5  -7   1        5.93        4.99      2.68 o 
  -4  -7   1       40.75       36.92      6.07 o 
  -3  -7   1        0.02        1.12      1.72 o 
  -2  -7   1       20.75       19.21      3.67 o 
  -1  -7   1       29.26       29.82      3.63 o 
   0  -7   1       30.08       31.42      4.48 o 
   1  -7   1      101.57      104.09      6.15 o 
   2  -7   1        6.88        5.86      2.58 o 
   3  -7   1       17.84       17.31      3.97 o 
   4  -7   1        2.76       -0.03      3.13 o 
  -7  -6   1        2.59       -1.01      4.27 o 
  -6  -6   1       59.18       65.08      6.40 o 
  -5  -6   1       11.78        7.58      2.78 o 
  -4  -6   1       39.59       49.86      4.82 o 
  -3  -6   1       37.92       40.48      4.07 o 
  -2  -6   1       27.83       23.30      3.17 o 
  -1  -6   1      190.87      188.98      6.69 o 
   0  -6   1        1.65        1.49      1.20 o 
   1  -6   1      398.14      392.86     10.20 o 
   2  -6   1       10.24        9.75      2.82 o 
   3  -6   1        0.08        0.08      1.89 o 
   4  -6   1        4.58        0.02      2.61 o 
   5  -6   1       52.11       59.27      7.04 o 
  -7  -5   1        7.53        8.58      5.04 o 
  -6  -5   1        0.19       -1.25      2.10 o 
  -5  -5   1       71.05       73.09      5.72 o 
  -4  -5   1       45.71       44.49      4.27 o 
  -3  -5   1       11.40       13.98      2.58 o 
  -2  -5   1        2.06        2.06      1.34 o 
  -1  -5   1       34.65       36.30      2.22 o 
   0  -5   1      158.75      150.38      4.36 o 
   1  -5   1       90.84       89.67      3.61 o 
   2  -5   1       16.48       16.68      2.88 o 
   3  -5   1       49.07       57.44      5.05 o 
   4  -5   1       27.70       33.68      6.85 o 
   5  -5   1        1.05        0.59      2.47 o 
   6  -5   1       28.07       44.52      7.55 o 
  -7  -4   1        3.19        3.66      4.28 o 
  -6  -4   1        0.59        3.16      2.95 o 
  -5  -4   1      249.45      256.83      9.22 o 
  -4  -4   1        2.72        2.64      1.44 o 
  -3  -4   1      640.05      689.54     20.91 o 
  -2  -4   1     2455.38     2444.71     41.89 o 
  -1  -4   1      154.70      149.34      5.52 o 
   0  -4   1       17.40       17.94      1.52 o 
   1  -4   1      133.70      128.13      4.29 o 
   2  -4   1        6.55        3.34      1.55 o 
   3  -4   1       76.33       71.15      4.97 o 
   4  -4   1       45.27       38.57      4.62 o 
   5  -4   1       12.45        4.65      2.73 o 
   6  -4   1        4.98        3.37      3.12 o 
  -7  -3   1       43.59       54.37      8.75 o 
  -6  -3   1      341.79      360.19     13.20 o 
  -5  -3   1       18.68       18.17      2.82 o 
  -4  -3   1      169.07      166.61      5.55 o 
  -3  -3   1      334.39      318.54      7.67 o 
  -2  -3   1      399.70      400.63     10.06 o 
  -1  -3   1       52.04       57.44      1.71 o 
   0  -3   1      316.86      324.07      8.63 o 
   1  -3   1      260.93      256.82      6.67 o 
   2  -3   1        0.03        0.17      0.93 o 
   3  -3   1       62.48       58.29      4.82 o 
   4  -3   1       69.85       73.50      5.39 o 
   5  -3   1        5.30        2.74      2.49 o 
   6  -3   1       47.97       37.45      5.45 o 
  -7  -2   1       10.51       10.37      5.32 o 
  -6  -2   1      146.98      148.13      7.42 o 
  -5  -2   1     1284.90     1251.12     16.60 o 
  -4  -2   1     1078.47     1002.08     33.79 o 
  -3  -2   1       73.17       74.52      2.97 o 
  -2  -2   1       15.92       19.14      1.39 o 
  -1  -2   1      695.28      702.04      7.81 o 
   0  -2   1      555.97      561.78     12.07 o 
   1  -2   1      192.96      223.57      7.36 o 
   2  -2   1     1234.09     1404.15     24.84 o 
   3  -2   1      805.76      890.85     25.31 o 
   4  -2   1       59.17       57.88      4.58 o 
   5  -2   1      187.93      186.23      8.27 o 
   6  -2   1       63.42       67.21      6.44 o 
   7  -2   1        2.10        1.25      4.47 o 
  -7  -1   1       20.28       20.24      6.15 o 
  -6  -1   1        7.54        7.06      3.36 o 
  -5  -1   1        9.00        7.17      2.30 o 
  -4  -1   1      408.57      379.40      7.46 o 
  -3  -1   1       59.82       56.55      2.66 o 
  -2  -1   1      418.77      414.68      5.38 o 
  -1  -1   1      132.47      134.21      2.25 o 
   0  -1   1      195.73      216.40      5.12 o 
   1  -1   1      455.73      488.31      6.26 o 
   2  -1   1      382.12      416.33     12.41 o 
   3  -1   1      356.34      389.04      8.43 o 
   4  -1   1       80.89       74.20      3.86 o 
   5  -1   1       31.16       32.70      4.08 o 
   6  -1   1        2.47        2.69      2.43 o 
   7  -1   1        1.34       -0.63      4.06 o 
  -7   0   1        3.51        2.69      4.14 o 
  -6   0   1       22.99       24.98      4.89 o 
  -5   0   1        0.12       -0.33      1.46 o 
  -4   0   1      579.64      562.62      9.09 o 
  -3   0   1      204.09      193.71      4.64 o 
  -2   0   1     1553.46     1600.30     13.25 o 
  -1   0   1     6263.67     6522.56     18.83 o 
   0   0   1      478.03      463.32      8.22 o 
   1   0   1      193.84      212.53      2.47 o 
   2   0   1      646.09      722.09     10.14 o 
   3   0   1      470.09      450.95      7.55 o 
   4   0   1        7.78        4.52      1.49 o 
   5   0   1       52.75       60.13      4.18 o 
   6   0   1       80.30       89.14      7.50 o 
   7   0   1        5.73        7.35      4.66 o 
  -7   1   1       57.93       78.02     10.76 o 
  -6   1   1        5.94        4.94      3.09 o 
  -5   1   1       14.28       20.20      3.49 o 
  -4   1   1       67.15       69.43      3.94 o 
  -3   1   1       35.69       38.55      2.39 o 
  -2   1   1      497.91      505.74     11.89 o 
  -1   1   1     1191.40     1229.88     17.72 o 
   0   1   1        0.04        6.11      0.55 o 
   1   1   1      461.61      485.01      8.39 o 
   2   1   1      903.09      917.73     11.50 o 
   3   1   1      220.06      231.91      4.90 o 
   4   1   1       61.96       62.92      3.25 o 
   5   1   1       28.23       31.77      3.28 o 
   6   1   1        9.48       10.04      3.37 o 
   7   1   1       31.91       40.75      8.09 o 
  -7   2   1       46.73       49.55      9.62 o 
  -6   2   1      181.87      202.19     11.18 o 
  -5   2   1       43.60       42.34      4.77 o 
  -4   2   1       75.25       73.42      5.18 o 
  -3   2   1      100.88       95.94      3.65 o 
  -2   2   1      670.16      753.31     27.38 o 
  -1   2   1       70.47       79.30      2.75 o 
   0   2   1     1698.49     1788.25     19.08 o 
   1   2   1    18280.87    17772.94    154.98 o 
   2   2   1       85.82       80.10      2.48 o 
   3   2   1      302.50      282.43      5.47 o 
   4   2   1      239.63      241.57      5.90 o 
   5   2   1       54.98       60.35      4.21 o 
   6   2   1       34.79       39.45      4.60 o 
   7   2   1        0.13       -0.11      3.56 o 
  -6   3   1        4.95        3.93      4.28 o 
  -5   3   1       19.80       14.89      3.56 o 
  -4   3   1       72.38       73.43      5.48 o 
  -3   3   1       80.07       86.55      5.68 o 
  -2   3   1      102.33      104.94      4.08 o 
  -1   3   1       93.84       94.74      3.30 o 
   0   3   1      165.82      171.23      4.21 o 
   1   3   1      258.61      270.93      8.36 o 
   2   3   1        7.87        6.60      1.00 o 
   3   3   1       31.42       31.25      2.10 o 
   4   3   1      140.23      127.29      4.42 o 
   5   3   1        0.30        0.74      1.54 o 
   6   3   1        0.16        0.75      2.05 o 
   7   3   1       15.78       14.80      5.87 o 
  -6   4   1       82.86       94.26     13.33 o 
  -5   4   1       90.92       99.57      7.47 o 
  -4   4   1       73.30       75.23      5.99 o 
  -3   4   1      158.63      160.27      6.99 o 
  -2   4   1      621.26      665.34     15.78 o 
  -1   4   1      573.93      611.35     18.85 o 
   0   4   1        0.32        0.31      0.72 o 
   1   4   1      109.99      110.89      3.85 o 
   2   4   1        0.36        0.90      0.97 o 
   3   4   1        9.91       11.47      1.47 o 
   4   4   1      482.61      467.70      8.88 o 
   5   4   1      642.70      634.14     13.97 o 
   6   4   1      271.52      275.04     11.76 o 
   7   4   1       94.21      105.21     11.30 o 
  -5   5   1        1.54        2.53      2.88 o 
  -4   5   1       52.18       50.65      6.48 o 
  -3   5   1       20.63       19.85      3.51 o 
  -2   5   1        1.07        1.61      1.71 o 
  -1   5   1       56.13       58.64      3.15 o 
   0   5   1      119.75      122.08      3.86 o 
   1   5   1       38.60       37.97      2.42 o 
   2   5   1      227.08      215.06      6.92 o 
   3   5   1      150.58      147.12      6.13 o 
   4   5   1      151.61      153.89      6.83 o 
   5   5   1       11.23       11.64      2.97 o 
   6   5   1      406.30      415.17     14.80 o 
   7   5   1        1.36        3.79      4.56 o 
  -5   6   1       13.03        9.74      4.01 o 
  -4   6   1        1.35        1.96      2.88 o 
  -3   6   1        2.95        0.75      2.16 o 
  -2   6   1        7.00        5.67      2.30 o 
  -1   6   1      228.48      234.81      8.07 o 
   0   6   1        2.59        2.68      1.34 o 
   1   6   1      110.16      122.12      5.53 o 
   2   6   1      362.81      348.29     10.91 o 
   3   6   1      160.62      165.29      7.05 o 
   4   6   1       20.29       23.41      3.62 o 
   5   6   1      152.88      168.74      8.22 o 
   6   6   1        4.58        6.40      3.48 o 
   7   6   1        0.02       -1.21      4.38 o 
  -4   7   1        1.28       -0.13      3.22 o 
  -3   7   1       24.40       28.84      4.85 o 
  -2   7   1        1.72        2.39      2.25 o 
  -1   7   1       16.90       16.57      3.21 o 
   0   7   1       37.65       35.85      4.82 o 
   1   7   1       12.17       13.89      2.85 o 
   2   7   1        0.68       -0.37      1.64 o 
   3   7   1        8.47        7.94      2.93 o 
   4   7   1       27.02       31.68      4.34 o 
   5   7   1       44.63       40.82      5.25 o 
   6   7   1        0.74       -2.02      2.68 o 
   7   7   1        1.02        4.04      5.33 o 
  -3   8   1        9.36        7.58      3.64 o 
  -2   8   1        0.44        1.19      2.79 o 
  -1   8   1      225.70      224.96     13.61 o 
   0   8   1        0.03       -0.70      2.08 o 
   1   8   1      156.72      156.71      7.52 o 
   2   8   1        9.98        7.18      2.61 o 
   3   8   1       19.21       20.05      3.88 o 
   4   8   1      111.86      117.41      8.62 o 
   5   8   1        5.65        2.89      2.78 o 
   6   8   1       20.83        9.78      4.51 o 
  -2   9   1       15.36       23.54      5.85 o 
  -1   9   1       28.12       20.49      5.07 o 
   0   9   1        2.45        4.87      3.31 o 
   1   9   1        5.86        7.11      3.53 o 
   2   9   1       29.42       26.41      4.49 o 
   3   9   1        1.03        1.50      2.63 o 
   4   9   1       21.17       24.30      4.65 o 
   5   9   1        1.05       -0.39      3.26 o 
   6   9   1        0.00        1.08      7.27 o 
  -1  10   1       85.25       93.65     10.90 o 
   0  10   1        1.00        0.76      3.49 o 
   1  10   1        0.01        0.22      3.13 o 
   2  10   1        0.12        3.40      3.46 o 
   3  10   1        1.28        0.16      2.79 o 
   4  10   1       18.90       17.71      4.62 o 
   5  10   1        0.22        2.50      3.62 o 
   2  11   1        3.54        4.04      7.00 o 
  -4 -10   2        4.32        1.10      3.04 o 
  -3 -10   2       42.08       40.22      6.76 o 
  -2 -10   2       20.01       20.16      5.28 o 
  -1 -10   2      123.92      127.91     11.75 o 
   0 -10   2        3.04        3.62      3.61 o 
  -5  -9   2        8.20        4.84      3.48 o 
  -4  -9   2       28.23       28.55      5.69 o 
  -3  -9   2        0.41        2.15      3.23 o 
  -2  -9   2       17.44       24.15      4.98 o 
  -1  -9   2       80.29       81.17      8.02 o 
   0  -9   2        3.54        1.94      2.78 o 
   1  -9   2       20.91       29.82      5.76 o 
   2  -9   2        2.34        0.32      3.37 o 
  -6  -8   2        6.58        7.22      4.38 o 
  -5  -8   2        9.22        5.97      3.22 o 
  -4  -8   2       26.84       25.75      4.37 o 
  -3  -8   2      122.11      115.68     12.35 o 
  -2  -8   2       16.96       19.26      3.59 o 
  -1  -8   2      128.29      121.33      6.88 o 
   0  -8   2       14.69        9.51      3.33 o 
   1  -8   2        3.60        2.60      2.87 o 
   2  -8   2      118.66      129.34      9.46 o 
   3  -8   2       96.76       93.84      9.10 o 
  -7  -7   2        0.02       -3.50      6.19 o 
  -6  -7   2       24.64       24.18      5.73 o 
  -5  -7   2        4.62        6.59      3.08 o 
  -4  -7   2        1.12        0.95      1.99 o 
  -3  -7   2       53.50       56.18      5.03 o 
  -2  -7   2       31.78       32.44      4.43 o 
  -1  -7   2        2.43        2.29      1.75 o 
   0  -7   2        0.39        0.80      1.86 o 
   1  -7   2        2.17        0.43      2.09 o 
   2  -7   2       23.57       26.51      5.21 o 
   3  -7   2        7.06        6.17      2.88 o 
   4  -7   2        0.12       -0.63      3.26 o 
  -7  -6   2       94.21       93.65     12.08 o 
  -6  -6   2       10.43        9.85      4.15 o 
  -5  -6   2       84.29       87.23      6.56 o 
  -4  -6   2        7.84        8.00      2.60 o 
  -3  -6   2      204.30      206.26      7.85 o 
  -2  -6   2       10.42        6.66      2.04 o 
  -1  -6   2       81.38       81.11      5.60 o 
   0  -6   2      327.65      305.69      7.16 o 
   1  -6   2       42.04       37.39      3.77 o 
   2  -6   2      173.15      185.02      7.80 o 
   3  -6   2      202.53      211.71      9.10 o 
   4  -6   2      126.33      151.03     12.66 o 
   5  -6   2        2.25        0.52      3.08 o 
  -7  -5   2       19.52       18.96      6.66 o 
  -6  -5   2        6.49        9.28      3.77 o 
  -5  -5   2        3.08        3.57      2.30 o 
  -4  -5   2        0.15        0.12      1.61 o 
  -3  -5   2      107.16      108.83      5.43 o 
  -2  -5   2        4.67        6.94      1.83 o 
  -1  -5   2      262.95      267.27      7.47 o 
   0  -5   2      180.51      176.46      4.41 o 
   1  -5   2        0.02        0.90      1.03 o 
   2  -5   2       79.65       77.25      4.81 o 
   3  -5   2      140.00      149.14      8.54 o 
   4  -5   2        3.28        0.94      2.15 o 
   5  -5   2        2.06        0.58      2.67 o 
  -7  -4   2        4.55        2.14      4.28 o 
  -6  -4   2        4.06       10.60      4.64 o 
  -5  -4   2      208.25      214.42      8.50 o 
  -4  -4   2       35.46       43.75      4.09 o 
  -3  -4   2     1349.72     1403.07     18.30 o 
  -2  -4   2       11.93       17.32      2.67 o 
  -1  -4   2        0.41        0.64      0.78 o 
   0  -4   2      265.73      280.83      8.01 o 
   1  -4   2       57.80       56.73      2.46 o 
   2  -4   2      508.56      491.69     10.39 o 
   3  -4   2        4.34        5.58      2.37 o 
   4  -4   2        4.42        5.24      2.41 o 
   5  -4   2       10.32        6.39      2.98 o 
   6  -4   2        5.33        9.11      4.31 o 
  -7  -3   2       10.73       18.45      6.06 o 
  -6  -3   2       62.63       64.36      8.37 o 
  -5  -3   2       31.62       31.06      3.40 o 
  -4  -3   2      156.53      144.81      5.19 o 
  -3  -3   2      373.83      378.89      6.51 o 
  -2  -3   2       22.19       26.78      1.70 o 
  -1  -3   2       57.18       53.91      1.92 o 
   0  -3   2      415.82      422.50     13.01 o 
   1  -3   2      217.85      224.83      5.48 o 
   2  -3   2       11.32       11.86      1.78 o 
   3  -3   2       22.77       23.79      4.45 o 
   4  -3   2       99.97       93.39      5.73 o 
   5  -3   2       43.67       35.39      4.73 o 
   6  -3   2        0.12        1.08      3.11 o 
  -7  -2   2      120.44      119.15     11.71 o 
  -6  -2   2       52.46       53.45      6.95 o 
  -5  -2   2      228.73      226.01      7.33 o 
  -4  -2   2      388.65      361.44      8.02 o 
  -3  -2   2        1.97        0.35      0.83 o 
  -2  -2   2      225.05      238.19      4.14 o 
  -1  -2   2      925.34      964.34     16.52 o 
   0  -2   2     1187.74     1225.60     24.17 o 
   1  -2   2       16.47       17.71      1.16 o 
   2  -2   2     1011.78     1121.03     36.35 o 
   3  -2   2       16.68       16.09      1.80 o 
   4  -2   2       23.50       24.82      3.42 o 
   5  -2   2      209.41      193.32      8.39 o 
   6  -2   2       17.45        6.76      3.67 o 
   7  -2   2        6.65       10.92      5.87 o 
  -7  -1   2       12.42       11.57      5.42 o 
  -6  -1   2        0.03        1.74      3.22 o 
  -5  -1   2     1032.42     1002.46     16.55 o 
  -4  -1   2       41.49       38.70      2.86 o 
  -3  -1   2      186.18      185.20      4.56 o 
  -2  -1   2      501.85      482.09      9.39 o 
  -1  -1   2       55.06       54.81      1.58 o 
   0  -1   2      268.59      283.56      5.56 o 
   1  -1   2      587.69      611.21      9.26 o 
   2  -1   2        0.23        0.68      0.64 o 
   3  -1   2       39.44       38.93      2.32 o 
   4  -1   2       83.05       86.64      3.99 o 
   5  -1   2       74.59       77.35      5.56 o 
   6  -1   2        4.95        5.62      2.82 o 
   7  -1   2       24.29       27.53      7.59 o 
  -7   0   2        7.94        4.31      4.78 o 
  -6   0   2       15.28       16.13      5.23 o 
  -5   0   2      663.56      673.86     13.80 o 
  -4   0   2     1067.44     1008.47     12.30 o 
  -3   0   2      197.13      206.69      5.78 o 
  -2   0   2       32.21       39.65      1.95 o 
  -1   0   2      829.20      818.14     12.35 o 
   0   0   2      228.80      193.39     35.69 o 
   1   0   2       18.57       20.42      0.89 o 
   2   0   2     2198.17     2347.45     47.15 o 
   3   0   2      758.35      957.97     24.10 o 
   4   0   2      190.71      200.28      5.87 o 
   5   0   2        3.42        3.18      1.70 o 
   6   0   2       58.94       57.23      5.57 o 
   7   0   2        9.39        6.86      4.72 o 
  -7   1   2       14.08       16.15      6.38 o 
  -6   1   2        1.98        1.47      3.30 o 
  -5   1   2       12.19       11.51      3.33 o 
  -4   1   2       15.70       16.47      2.37 o 
  -3   1   2       50.87       44.27      2.75 o 
  -2   1   2      148.22      144.54      3.49 o 
  -1   1   2      580.66      589.30      6.36 o 
   0   1   2      139.62      154.38      2.43 o 
   1   1   2     1010.93     1111.40     15.17 o 
   2   1   2      693.16      744.91     13.32 o 
   3   1   2        0.89        0.15      0.76 o 
   4   1   2      247.75      248.66      5.96 o 
   5   1   2       72.95       78.34      4.48 o 
   6   1   2       28.85       29.28      4.84 o 
   7   1   2        5.71        0.96      3.75 o 
  -7   2   2      142.20      162.41     14.65 o 
  -6   2   2        7.97        8.76      4.94 o 
  -5   2   2        0.78       -1.24      1.78 o 
  -4   2   2        3.28        2.41      1.85 o 
  -3   2   2      645.68      683.71     13.67 o 
  -2   2   2      328.60      333.49      9.65 o 
  -1   2   2        3.11        1.33      0.65 o 
   0   2   2    26949.82    24825.39    552.79 o 
   1   2   2     2486.38     2644.42     23.74 o 
   2   2   2        0.67        1.26      0.70 o 
   3   2   2     1566.76     1625.10     28.36 o 
   4   2   2       29.25       24.54      2.35 o 
   5   2   2        0.01        0.54      1.37 o 
   6   2   2       12.16        9.34      3.41 o 
   7   2   2       71.92       74.80      9.60 o 
  -6   3   2       63.15       59.47      9.69 o 
  -5   3   2        8.13        7.78      2.92 o 
  -4   3   2        2.88        4.63      2.23 o 
  -3   3   2       75.38       66.53      5.43 o 
  -2   3   2      207.98      213.50      9.13 o 
  -1   3   2       40.73       36.43      1.96 o 
   0   3   2      518.08      552.34     10.90 o 
   1   3   2       24.35       25.82      1.55 o 
   2   3   2      156.27      151.02      4.77 o 
   3   3   2      111.35      108.25      4.35 o 
   4   3   2       14.85       14.57      1.97 o 
   5   3   2        0.62       -0.15      1.55 o 
   6   3   2        7.32        8.28      3.24 o 
   7   3   2        0.04       -0.13      3.81 o 
  -6   4   2       17.84       13.89      6.25 o 
  -5   4   2       20.05       21.40      4.33 o 
  -4   4   2       17.33       17.56      3.59 o 
  -3   4   2        5.35        8.68      2.32 o 
  -2   4   2      381.33      385.19      9.61 o 
  -1   4   2       12.24       13.83      1.53 o 
   0   4   2       55.44       64.16      2.64 o 
   1   4   2       25.12       19.18      1.63 o 
   2   4   2      291.70      327.62     12.91 o 
   3   4   2       17.49       19.68      1.86 o 
   4   4   2        3.55        4.16      1.56 o 
   5   4   2       48.06       50.84      4.71 o 
   6   4   2        0.31       -0.13      3.41 o 
   7   4   2        5.72        5.10      4.31 o 
  -5   5   2       14.93       13.67      4.06 o 
  -4   5   2        6.05        3.88      2.89 o 
  -3   5   2        9.98        7.98      2.58 o 
  -2   5   2       24.28       24.43      3.41 o 
  -1   5   2      207.18      213.38      5.53 o 
   0   5   2        1.19        0.53      1.04 o 
   1   5   2        0.00       -0.06      0.78 o 
   2   5   2      228.95      224.92      8.23 o 
   3   5   2       65.51       63.80      4.40 o 
   4   5   2        0.39       -0.28      1.51 o 
   5   5   2      410.69      401.86     11.60 o 
   6   5   2        1.68       -0.82      3.33 o 
   7   5   2        1.14        3.90      4.57 o 
  -5   6   2       41.13       47.61      6.61 o 
  -4   6   2      124.04      112.34      9.34 o 
  -3   6   2       68.37       69.41      6.10 o 
  -2   6   2      262.83      284.64      9.81 o 
  -1   6   2      312.00      310.77      9.41 o 
   0   6   2        7.50        5.96      1.67 o 
   1   6   2        1.32        2.52      1.53 o 
   2   6   2      111.80      108.22      5.50 o 
   3   6   2       20.64       18.13      3.61 o 
   4   6   2        6.60        8.23      2.65 o 
   5   6   2      341.62      352.62     11.49 o 
   6   6   2      234.22      237.14     15.14 o 
   7   6   2       31.90       31.27      7.90 o 
  -4   7   2        6.52        3.75      3.69 o 
  -3   7   2        2.53        5.62      2.85 o 
  -2   7   2        4.68        5.10      2.43 o 
  -1   7   2        6.12        8.29      2.60 o 
   0   7   2       36.46       36.13      4.80 o 
   1   7   2       15.30       15.19      2.94 o 
   2   7   2       16.41       12.75      2.87 o 
   3   7   2       96.85      110.60      7.40 o 
   4   7   2       52.69       53.39      5.29 o 
   5   7   2       39.31       45.36      5.28 o 
   6   7   2        7.58        7.00      4.91 o 
   7   7   2       84.02      113.46     13.26 o 
  -3   8   2       12.90       10.85      3.88 o 
  -2   8   2       36.12       38.69      6.22 o 
  -1   8   2       21.28       24.55      4.91 o 
   0   8   2        0.01        1.10      2.53 o 
   1   8   2       16.43       13.14      3.07 o 
   2   8   2        2.90        4.08      2.37 o 
   3   8   2      306.44      313.87     11.06 o 
   4   8   2      151.28      148.71      9.60 o 
   5   8   2       15.43       11.69      4.32 o 
   6   8   2       38.42       52.10      9.60 o 
  -2   9   2        1.83        1.57      3.64 o 
  -1   9   2        8.16        4.08      3.25 o 
   0   9   2       43.33       42.63      6.37 o 
   1   9   2       18.76       19.94      5.46 o 
   2   9   2        2.32        2.61      2.57 o 
   3   9   2        3.49        4.36      2.76 o 
   4   9   2        8.31        3.52      2.92 o 
   5   9   2        1.58       -0.27      3.32 o 
   6   9   2        0.05        2.96      6.46 o 
  -1  10   2       10.43        6.56      4.38 o 
   0  10   2       66.91       65.68     10.01 o 
   1  10   2        0.10        1.06      3.04 o 
   2  10   2       32.53       29.36      8.19 o 
   3  10   2        0.54        3.82      3.21 o 
   4  10   2        7.84       13.03      4.23 o 
   5  10   2        0.74        0.53      3.39 o 
   2  11   2        0.08       -1.59      4.66 o 
  -4 -10   3        4.80        9.66      6.00 o 
  -3 -10   3       68.81       84.12      8.84 o 
  -2 -10   3      170.04      185.06     13.52 o 
  -1 -10   3       19.14       17.06      4.93 o 
   0 -10   3       18.51       17.69      5.34 o 
  -5  -9   3       53.04       59.32      8.06 o 
  -4  -9   3        4.90        4.09      3.04 o 
  -3  -9   3       50.00       45.67      6.35 o 
  -2  -9   3      153.10      156.39     13.38 o 
  -1  -9   3       11.63       10.49      3.83 o 
   0  -9   3        0.02       -1.14      2.54 o 
   1  -9   3       84.84       88.02      8.33 o 
   2  -9   3        0.01       -0.27      3.28 o 
  -6  -8   3        7.43        9.54      4.58 o 
  -5  -8   3        1.93        3.14      3.31 o 
  -4  -8   3       90.35       89.40      7.66 o 
  -3  -8   3       28.63       28.26      4.35 o 
  -2  -8   3       61.44       71.80      8.15 o 
  -1  -8   3        7.48        7.41      3.01 o 
   0  -8   3       98.84      107.76      7.86 o 
   1  -8   3       34.01       37.01      5.55 o 
   2  -8   3      112.69      106.40      8.68 o 
   3  -8   3        4.23        6.59      3.88 o 
  -6  -7   3        8.48        4.80      3.98 o 
  -5  -7   3        4.81        5.22      2.85 o 
  -4  -7   3       72.94       76.45      6.18 o 
  -3  -7   3       10.00        7.76      2.80 o 
  -2  -7   3        1.47        2.11      1.85 o 
  -1  -7   3       77.07       84.33      5.30 o 
   0  -7   3        1.13       -0.33      1.76 o 
   1  -7   3       28.76       34.45      4.83 o 
   2  -7   3       93.60       97.41      6.51 o 
   3  -7   3        7.65        6.64      3.03 o 
   4  -7   3        9.07        9.77      5.56 o 
  -7  -6   3       66.80       62.18     10.76 o 
  -6  -6   3       45.22       49.80      7.11 o 
  -5  -6   3        5.94        4.72      2.60 o 
  -4  -6   3       17.36       13.83      3.03 o 
  -3  -6   3        4.93        2.38      1.75 o 
  -2  -6   3       59.28       58.39      4.39 o 
  -1  -6   3        1.58        2.29      1.65 o 
   0  -6   3      318.95      308.89      7.73 o 
   1  -6   3       16.57       17.88      2.93 o 
   2  -6   3       62.41       73.27      5.31 o 
   3  -6   3      214.02      208.16      9.06 o 
   4  -6   3       15.10       11.91      3.93 o 
   5  -6   3        0.09       -1.32      2.83 o 
  -7  -5   3      186.61      205.09     15.42 o 
  -6  -5   3        0.53       -0.73      2.64 o 
  -5  -5   3       17.83       20.01      3.68 o 
  -4  -5   3       34.89       34.95      4.09 o 
  -3  -5   3        5.48        4.83      1.90 o 
  -2  -5   3        0.28        0.50      1.21 o 
  -1  -5   3      169.12      162.21      4.83 o 
   0  -5   3       64.77       65.56      2.84 o 
   1  -5   3      134.25      138.15      4.60 o 
   2  -5   3       16.45       13.34      2.72 o 
   3  -5   3      141.71      150.68      8.15 o 
   4  -5   3       19.70       17.78      3.80 o 
   5  -5   3       11.23       10.33      3.58 o 
  -7  -4   3       60.87       82.45     10.73 o 
  -6  -4   3        2.65        2.12      2.74 o 
  -5  -4   3       13.59       11.92      3.06 o 
  -4  -4   3        8.23        6.56      2.15 o 
  -3  -4   3        5.47        6.25      1.46 o 
  -2  -4   3      207.87      185.50     10.72 o 
  -1  -4   3       90.33       86.54      3.18 o 
   0  -4   3      123.63      129.08      3.41 o 
   1  -4   3      965.10     1021.88     28.20 o 
   2  -4   3      144.13      130.72      5.45 o 
   3  -4   3       15.11       14.39      3.21 o 
   4  -4   3      111.44       92.82      6.23 o 
   5  -4   3      126.90      134.81      7.92 o 
   6  -4   3        3.07        1.39      3.53 o 
  -7  -3   3        9.19       10.22      5.42 o 
  -6  -3   3        2.12        1.22      3.49 o 
  -5  -3   3       80.84       85.20      4.91 o 
  -4  -3   3       18.26       20.42      2.53 o 
  -3  -3   3        0.38        0.47      0.98 o 
  -2  -3   3       47.02       42.40      2.13 o 
  -1  -3   3       36.25       32.49      1.68 o 
   0  -3   3      530.55      529.87     12.56 o 
   1  -3   3      245.82      256.32     11.84 o 
   2  -3   3       42.37       40.76      2.14 o 
   3  -3   3       88.54       90.47      4.95 o 
   4  -3   3       81.46       77.94      5.46 o 
   5  -3   3       12.49        9.34      2.97 o 
   6  -3   3        3.60        1.94      3.07 o 
  -7  -2   3        0.98       -0.54      5.65 o 
  -6  -2   3        1.43       -1.33      2.53 o 
  -5  -2   3      210.40      213.69      7.18 o 
  -4  -2   3       93.46       95.27      4.32 o 
  -3  -2   3      578.40      630.34     13.52 o 
  -2  -2   3     6095.13     6339.56    120.83 o 
  -1  -2   3       28.65       21.33      1.26 o 
   0  -2   3       23.13       24.12      1.84 o 
   1  -2   3        2.35        2.34      0.60 o 
   2  -2   3       36.73       29.24      1.88 o 
   3  -2   3      266.57      268.86      5.89 o 
   4  -2   3      132.93      113.52      5.76 o 
   5  -2   3       39.38       24.39      3.87 o 
   6  -2   3       19.04       15.90      4.37 o 
   7  -2   3        4.54        8.02      5.61 o 
  -7  -1   3       81.27       91.71     11.58 o 
  -6  -1   3       74.65       75.78      9.03 o 
  -5  -1   3       95.14       89.54      5.81 o 
  -4  -1   3      164.69      157.83      5.48 o 
  -3  -1   3      244.23      236.06      6.90 o 
  -2  -1   3      500.31      503.73      9.52 o 
  -1  -1   3       16.66       15.97      1.05 o 
   0  -1   3      450.27      447.32      5.79 o 
   1  -1   3      554.75      571.47     12.33 o 
   2  -1   3       16.09       16.22      1.37 o 
   3  -1   3       85.93       80.01      3.08 o 
   4  -1   3       75.34       78.29      3.85 o 
   5  -1   3       59.46       52.02      4.82 o 
   6  -1   3      120.40      100.75      8.56 o 
   7  -1   3       42.46       61.39     10.19 o 
  -7   0   3        1.08       -0.67      3.99 o 
  -6   0   3        1.11        2.15      3.52 o 
  -5   0   3      772.02      754.16     17.41 o 
  -4   0   3      894.75      865.85     11.54 o 
  -3   0   3       97.54       87.21      3.75 o 
  -2   0   3      111.54      118.17      4.46 o 
  -1   0   3      312.04      337.63      4.76 o 
   0   0   3      162.21      145.83      2.75 o 
   1   0   3       98.32      102.92      1.99 o 
   2   0   3      177.39      200.92      3.42 o 
   3   0   3      632.99      700.21     12.36 o 
   4   0   3       18.61       16.96      2.25 o 
   5   0   3       50.53       47.04      3.81 o 
   6   0   3      131.66      122.60     10.65 o 
   7   0   3        5.57        7.87      7.67 o 
  -7   1   3       20.57       30.05      8.27 o 
  -6   1   3       10.90       10.23      4.66 o 
  -5   1   3       28.84       24.61      5.70 o 
  -4   1   3      614.16      588.81     14.61 o 
  -3   1   3      208.22      187.92     10.36 o 
  -2   1   3      180.26      169.28      6.72 o 
  -1   1   3       53.95       51.35      1.91 o 
   0   1   3      101.91      108.73      2.33 o 
   1   1   3      943.66     1003.71      7.55 o 
   2   1   3      186.81      193.42      3.99 o 
   3   1   3      266.55      292.38      5.39 o 
   4   1   3       65.58       62.58      4.68 o 
   5   1   3       71.42       71.15      4.78 o 
   6   1   3        6.11        8.61      3.46 o 
   7   1   3       14.57        7.35      4.85 o 
  -7   2   3        1.90        4.61      4.98 o 
  -6   2   3       19.62       12.70      5.40 o 
  -5   2   3        2.47        4.27      3.33 o 
  -4   2   3      596.77      572.64     12.86 o 
  -3   2   3       34.03       33.33      2.47 o 
  -2   2   3      123.71      113.21      4.05 o 
  -1   2   3      637.15      664.76     12.58 o 
   0   2   3      987.80      990.12      8.83 o 
   1   2   3     1420.98     1520.59     27.23 o 
   2   2   3      273.73      288.23      6.44 o 
   3   2   3      329.19      330.60      5.85 o 
   4   2   3       25.22       36.58      2.71 o 
   5   2   3        6.63        5.93      1.91 o 
   6   2   3       63.27       72.12      6.84 o 
   7   2   3        9.45       15.13      5.67 o 
   8   2   3        0.92        1.35      7.27 o 
  -6   3   3       24.25       26.56      7.42 o 
  -5   3   3       18.97       26.02      6.38 o 
  -4   3   3       14.61       14.55      3.20 o 
  -3   3   3       10.27       14.46      3.08 o 
  -2   3   3      223.87      218.33      6.03 o 
  -1   3   3      383.66      394.75      9.23 o 
   0   3   3       98.21      109.13      3.41 o 
   1   3   3       28.99       30.75      1.84 o 
   2   3   3      963.44      948.93     11.18 o 
   3   3   3      238.41      235.83      5.17 o 
   4   3   3       16.76       18.41      2.20 o 
   5   3   3       94.20       92.84      4.81 o 
   6   3   3       15.08       12.35      3.61 o 
   7   3   3       10.50        7.88      4.85 o 
   8   3   3        3.16        1.62      7.54 o 
  -6   4   3      182.94      218.12     17.37 o 
  -5   4   3        0.01        2.16      3.71 o 
  -4   4   3       29.46       30.96      4.43 o 
  -3   4   3        9.37       10.94      2.71 o 
  -2   4   3      434.14      444.14     10.49 o 
  -1   4   3       16.91       13.22      1.68 o 
   0   4   3      281.60      321.13      5.83 o 
   1   4   3     8590.00     8722.45    150.31 o 
   2   4   3      319.19      366.31     15.79 o 
   3   4   3        4.82        4.63      1.22 o 
   4   4   3      261.05      265.36      7.40 o 
   5   4   3       67.36       68.13      4.78 o 
   6   4   3       72.15       79.34      9.31 o 
   7   4   3        0.01       -0.72      3.79 o 
   8   4   3        8.60        7.81      8.62 o 
  -5   5   3       28.48       28.80      7.52 o 
  -4   5   3       19.72       15.44      4.20 o 
  -3   5   3        1.14       -0.26      1.84 o 
  -2   5   3        0.09        1.18      1.65 o 
  -1   5   3       49.47       48.19      3.14 o 
   0   5   3        7.88        7.29      1.56 o 
   1   5   3       30.73       30.12      2.29 o 
   2   5   3       51.53       51.69      2.61 o 
   3   5   3       38.84       40.35      3.72 o 
   4   5   3       60.43       57.57      4.63 o 
   5   5   3        0.60       -1.36      1.90 o 
   6   5   3       10.21        9.46      4.56 o 
   7   5   3        4.34        4.55      4.66 o 
  -5   6   3        2.25        1.51      4.47 o 
  -4   6   3       19.39       20.79      5.16 o 
  -3   6   3        4.04        3.93      2.51 o 
  -2   6   3      140.43      148.10      7.33 o 
  -1   6   3      312.59      328.23      9.82 o 
   0   6   3       24.60       21.84      2.60 o 
   1   6   3        5.17        5.78      1.60 o 
   2   6   3       11.83        8.23      2.21 o 
   3   6   3        0.42        0.99      1.85 o 
   4   6   3      144.41      137.75      6.90 o 
   5   6   3      123.75      136.47      7.38 o 
   6   6   3       67.92       69.41      9.60 o 
   7   6   3       60.06       69.83     11.98 o 
  -4   7   3       23.91       24.81      5.82 o 
  -3   7   3        1.42        0.50      2.58 o 
  -2   7   3        0.19        0.11      2.01 o 
  -1   7   3        3.24        3.30      2.22 o 
   0   7   3       53.28       49.81      5.61 o 
   1   7   3        4.75        4.59      2.02 o 
   2   7   3       58.94       62.52      5.14 o 
   3   7   3       49.15       54.49      5.08 o 
   4   7   3       72.68       81.52      7.35 o 
   5   7   3       14.31       14.73      3.56 o 
   6   7   3      180.82      179.73     14.18 o 
   7   7   3        0.02       -0.96      4.47 o 
  -3   8   3       37.29       33.48      5.83 o 
  -2   8   3        2.79        1.28      3.09 o 
  -1   8   3      112.60      127.07     12.25 o 
   0   8   3       48.45       47.67      6.11 o 
   1   8   3        2.61        2.14      2.11 o 
   2   8   3       38.87       34.80      4.57 o 
   3   8   3        1.62        0.29      2.17 o 
   4   8   3        0.00        0.10      2.11 o 
   5   8   3       27.22       26.51      7.14 o 
   6   8   3        6.47        1.88      4.52 o 
  -2   9   3        0.33       -2.33      3.28 o 
  -1   9   3        2.52        2.68      3.24 o 
   0   9   3        6.20        7.29      3.60 o 
   1   9   3        2.78        1.63      2.81 o 
   2   9   3        0.16        0.50      2.43 o 
   3   9   3        5.50        4.17      2.94 o 
   4   9   3        5.56        5.50      3.19 o 
   5   9   3       22.28       24.63      7.50 o 
   6   9   3        4.23        8.08      8.08 o 
  -1  10   3       48.43       53.34      9.88 o 
   0  10   3        2.82        7.07      4.24 o 
   1  10   3       26.38       22.14      8.30 o 
   2  10   3        8.59        5.37      3.83 o 
   3  10   3        2.26       -0.30      2.88 o 
   4  10   3       47.01       41.71      6.24 o 
   5  10   3       19.79       26.02      8.18 o 
   2  11   3        9.71       13.56      7.27 o 
  -3 -10   4        7.72        8.54      3.97 o 
  -2 -10   4        0.19       -1.39      3.40 o 
  -1 -10   4        4.87        3.99      3.59 o 
   0 -10   4        0.19       -2.02      4.57 o 
  -5  -9   4        0.78       -1.39      3.40 o 
  -4  -9   4       23.06       17.68      4.36 o 
  -3  -9   4       33.33       34.50      5.65 o 
  -2  -9   4        0.64       -0.09      2.48 o 
  -1  -9   4       31.64       27.59      5.18 o 
   0  -9   4        4.10        5.43      3.18 o 
   1  -9   4        7.90        8.73      3.74 o 
   2  -9   4        0.10        2.33      3.67 o 
  -6  -8   4        5.67        1.56      5.10 o 
  -5  -8   4       42.05       44.59      7.01 o 
  -4  -8   4       53.58       51.49      5.76 o 
  -3  -8   4       18.92       20.78      3.99 o 
  -2  -8   4       78.56       96.01      8.41 o 
  -1  -8   4      199.23      193.31     11.30 o 
   0  -8   4        8.93       12.06      4.39 o 
   1  -8   4       37.53       39.43      5.67 o 
   2  -8   4        2.47        1.80      2.97 o 
   3  -8   4       43.19       39.15      7.63 o 
  -6  -7   4        3.66        3.78      3.83 o 
  -5  -7   4       31.98       35.02      6.12 o 
  -4  -7   4       87.58       89.04      6.55 o 
  -3  -7   4        0.01        0.33      1.92 o 
  -2  -7   4       74.40       70.73      5.18 o 
  -1  -7   4      259.36      257.76     11.85 o 
   0  -7   4        1.13        1.83      2.05 o 
   1  -7   4       16.28       14.53      3.45 o 
   2  -7   4       60.66       61.33      5.47 o 
   3  -7   4       10.92       14.40      4.16 o 
   4  -7   4       13.02       11.60      4.09 o 
  -7  -6   4        0.29       -2.39      4.83 o 
  -6  -6   4        5.68        1.81      3.24 o 
  -5  -6   4        4.21        5.89      3.46 o 
  -4  -6   4       16.27       12.84      3.09 o 
  -3  -6   4      173.88      178.26      8.51 o 
  -2  -6   4        2.68        1.62      1.59 o 
  -1  -6   4       25.07       23.82      3.33 o 
   0  -6   4       13.62       17.08      2.29 o 
   1  -6   4      134.78      137.91      6.06 o 
   2  -6   4      477.94      474.11     12.09 o 
   3  -6   4      266.64      266.77     13.45 o 
   4  -6   4        0.99        2.04      2.77 o 
   5  -6   4        0.73        3.91      3.86 o 
  -7  -5   4        0.09        3.49      5.13 o 
  -6  -5   4        8.85        9.62      4.03 o 
  -5  -5   4        2.91        1.60      2.61 o 
  -4  -5   4       22.20       25.77      3.60 o 
  -3  -5   4       89.49       85.59      5.05 o 
  -2  -5   4       21.11       20.04      2.73 o 
  -1  -5   4       18.36       19.90      2.07 o 
   0  -5   4       43.95       42.65      2.36 o 
   1  -5   4       34.43       34.37      2.38 o 
   2  -5   4       12.67       15.35      2.74 o 
   3  -5   4       32.54       31.85      4.47 o 
   4  -5   4        3.76        3.77      2.56 o 
   5  -5   4       23.55       23.96      5.61 o 
  -7  -4   4      179.08      189.10     16.43 o 
  -6  -4   4       87.36       95.77      8.76 o 
  -5  -4   4       86.61      100.87      7.75 o 
  -4  -4   4        0.78        1.51      1.61 o 
  -3  -4   4      227.08      218.68      5.87 o 
  -2  -4   4       21.75       17.38      1.72 o 
  -1  -4   4      211.44      214.16      4.54 o 
   0  -4   4      794.46      837.32     12.02 o 
   1  -4   4      288.05      279.38      5.04 o 
   2  -4   4      177.56      173.02      6.20 o 
   3  -4   4      430.33      431.84     19.06 o 
   4  -4   4      137.82      148.70      7.43 o 
   5  -4   4        9.89        6.05      3.60 o 
   6  -4   4        5.36        8.86      4.45 o 
  -7  -3   4       41.65       49.24      8.89 o 
  -6  -3   4       71.47       77.91      9.51 o 
  -5  -3   4        0.92        0.91      1.80 o 
  -4  -3   4       21.75       16.97      2.41 o 
  -3  -3   4      119.70      109.63      4.16 o 
  -2  -3   4        8.18        6.59      1.18 o 
  -1  -3   4      260.94      261.53      4.27 o 
   0  -3   4      374.13      363.01     11.81 o 
   1  -3   4       32.46       31.62      1.69 o 
   2  -3   4      181.71      180.28      4.52 o 
   3  -3   4      154.43      154.46      6.25 o 
   4  -3   4       35.12       33.64      3.99 o 
   5  -3   4        0.26       -0.92      2.40 o 
   6  -3   4       61.27       67.76      8.12 o 
  -7  -2   4       15.32       11.31      8.08 o 
  -6  -2   4       37.35       51.16      6.40 o 
  -5  -2   4      225.66      222.04     11.19 o 
  -4  -2   4       23.29       22.50      2.61 o 
  -3  -2   4      541.98      578.33     10.14 o 
  -2  -2   4        0.06        1.29      0.79 o 
  -1  -2   4       84.32       94.81      4.71 o 
   0  -2   4      114.39      122.37      3.92 o 
   1  -2   4       35.08       27.74      1.21 o 
   2  -2   4      526.22      533.42     12.38 o 
   3  -2   4      138.08      123.60      4.30 o 
   4  -2   4        7.51        9.93      2.35 o 
   5  -2   4       66.36       63.71      6.54 o 
   6  -2   4       44.62       47.42      6.77 o 
   7  -2   4       13.70       12.63      4.83 o 
  -7  -1   4       11.98       17.98      6.44 o 
  -6  -1   4       53.93       61.45      8.66 o 
  -5  -1   4        9.71       10.82      2.80 o 
  -4  -1   4      123.63      124.53      4.92 o 
  -3  -1   4      344.44      351.25     12.86 o 
  -2  -1   4        9.14       14.00      1.31 o 
  -1  -1   4        1.22        0.72      0.56 o 
   0  -1   4      554.34      575.24     12.05 o 
   1  -1   4      448.83      455.73      6.01 o 
   2  -1   4        0.54        1.01      0.72 o 
   3  -1   4       64.91       59.02      2.78 o 
   4  -1   4      137.10      127.82      4.83 o 
   5  -1   4       37.19       32.52      5.05 o 
   6  -1   4        5.46        5.05      3.24 o 
   7  -1   4       16.84       24.39      6.18 o 
  -7   0   4       86.52       93.21     12.25 o 
  -6   0   4        3.33        6.04      4.21 o 
  -5   0   4       23.66       26.49      4.47 o 
  -4   0   4      575.38      539.29      9.98 o 
  -3   0   4       26.26       24.14      2.08 o 
  -2   0   4      275.32      311.90      9.89 o 
  -1   0   4     3706.51     3830.86     28.76 o 
   0   0   4      113.29      110.48      2.28 o 
   1   0   4      105.86      103.94      2.21 o 
   2   0   4      231.68      245.39      4.56 o 
   3   0   4      243.62      250.31      6.73 o 
   4   0   4        5.54        5.36      1.56 o 
   5   0   4      606.45      531.28     12.53 o 
   6   0   4       84.56       65.95      7.18 o 
   7   0   4        2.70        6.63      4.71 o 
  -7   1   4       15.64       10.43      5.75 o 
  -6   1   4       26.27       37.25      7.78 o 
  -5   1   4      374.12      358.69     16.75 o 
  -4   1   4        5.88        5.63      1.73 o 
  -3   1   4       72.85       74.63      3.29 o 
  -2   1   4      365.91      363.14      9.05 o 
  -1   1   4        1.21        1.35      0.70 o 
   0   1   4       27.38       26.19      1.39 o 
   1   1   4      482.82      496.50      6.52 o 
   2   1   4       26.25       24.45      1.92 o 
   3   1   4       59.39       54.78      2.48 o 
   4   1   4       64.63       60.85      3.49 o 
   5   1   4       42.18       41.19      4.30 o 
   6   1   4        5.01        3.52      2.77 o 
   7   1   4       36.07       25.96      6.95 o 
  -6   2   4        0.25        1.27      3.99 o 
  -5   2   4      194.25      195.79     13.13 o 
  -4   2   4      878.36      867.92     15.86 o 
  -3   2   4      426.09      425.30      8.35 o 
  -2   2   4       70.52       71.96      2.92 o 
  -1   2   4        0.09        0.34      0.68 o 
   0   2   4      127.10      143.01      3.34 o 
   1   2   4       27.49       25.79      1.59 o 
   2   2   4      452.49      466.35      9.93 o 
   3   2   4      124.84      161.70      4.08 o 
   4   2   4      260.65      286.45      6.83 o 
   5   2   4       39.02       42.10      4.31 o 
   6   2   4       18.39       16.36      3.53 o 
   7   2   4        2.96        3.81      4.26 o 
   8   2   4       18.80       24.24     11.04 o 
  -6   3   4        1.64        2.26      4.40 o 
  -5   3   4       23.80       28.81      8.21 o 
  -4   3   4        2.17        0.20      1.78 o 
  -3   3   4        0.20        0.07      1.60 o 
  -2   3   4      136.99      126.73      4.76 o 
  -1   3   4      431.52      430.94      6.69 o 
   0   3   4      247.42      261.45      4.99 o 
   1   3   4      265.20      271.44      4.94 o 
   2   3   4      653.88      660.77      9.77 o 
   3   3   4        0.00       -0.79      0.78 o 
   4   3   4      241.31      235.02      6.89 o 
   5   3   4       27.12       26.51      3.75 o 
   6   3   4       47.59       46.66      5.90 o 
   7   3   4        0.98       -0.01      3.68 o 
   8   3   4       22.70       37.16     12.66 o 
  -6   4   4       12.78        6.94      5.56 o 
  -5   4   4        2.05        2.96      4.19 o 
  -4   4   4        0.41        2.61      2.28 o 
  -3   4   4      340.16      335.88     10.24 o 
  -2   4   4       16.66       20.68      3.01 o 
  -1   4   4       30.54       33.42      2.39 o 
   0   4   4     2944.04     3015.99     44.78 o 
   1   4   4       63.01       81.65      3.16 o 
   2   4   4       17.83       18.65      1.84 o 
   3   4   4      779.87      750.00     11.21 o 
   4   4   4        0.03        0.44      1.16 o 
   5   4   4        0.40        1.95      2.29 o 
   6   4   4        0.34        2.90      3.64 o 
   7   4   4       32.78       36.19      8.05 o 
  -5   5   4        5.37        2.69      4.26 o 
  -4   5   4        3.69        7.59      3.52 o 
  -3   5   4       31.44       34.31      4.39 o 
  -2   5   4       24.66       24.93      3.56 o 
  -1   5   4        2.39        1.52      1.27 o 
   0   5   4      355.22      349.19      7.57 o 
   1   5   4        0.24        0.75      0.95 o 
   2   5   4        0.44       -0.14      0.89 o 
   3   5   4      141.42      146.70      7.51 o 
   4   5   4       35.97       33.65      3.82 o 
   5   5   4        0.17        1.36      2.95 o 
   6   5   4       21.54       23.31      6.38 o 
   7   5   4        1.73       -2.51      3.68 o 
  -5   6   4       59.66       61.33     10.85 o 
  -4   6   4        0.16       -0.34      3.56 o 
  -3   6   4        2.23        5.09      2.61 o 
  -2   6   4       39.67       46.83      4.89 o 
  -1   6   4       35.14       38.73      4.16 o 
   0   6   4        5.40        3.81      1.59 o 
   1   6   4        9.22       11.14      2.06 o 
   2   6   4      520.25      533.19     11.99 o 
   3   6   4       19.08       16.41      3.05 o 
   4   6   4        1.37        2.73      2.48 o 
   5   6   4        0.54        0.91      3.14 o 
   6   6   4       57.14       73.76     10.09 o 
   7   6   4       44.54       50.59      9.69 o 
  -4   7   4        4.37        3.44      4.94 o 
  -3   7   4        3.74        5.23      2.99 o 
  -2   7   4        2.18        5.04      2.61 o 
  -1   7   4       45.01       42.94      4.76 o 
   0   7   4        1.47        1.04      2.14 o 
   1   7   4        4.64        3.32      1.98 o 
   2   7   4      130.06      130.92      6.73 o 
   3   7   4        4.06        4.30      2.24 o 
   4   7   4        4.92        6.31      2.70 o 
   5   7   4      170.54      168.44     12.76 o 
   6   7   4        0.03       -0.66      3.75 o 
   7   7   4       10.87       10.35      6.25 o 
  -3   8   4       34.87       33.48      5.62 o 
  -2   8   4       31.57       38.67      6.42 o 
  -1   8   4      124.74      112.65      8.84 o 
   0   8   4       55.49       57.37      6.61 o 
   1   8   4       12.06       12.84      3.19 o 
   2   8   4       12.48       13.94      3.29 o 
   3   8   4        9.04        9.77      3.04 o 
   4   8   4       17.09       13.16      3.65 o 
   5   8   4      207.05      195.04     14.81 o 
   6   8   4       87.24       89.80     11.90 o 
  -2   9   4        0.43       -0.87      3.63 o 
  -1   9   4        0.67        3.56      3.48 o 
   0   9   4        5.84        8.01      3.76 o 
   1   9   4        2.26        1.81      2.87 o 
   2   9   4       14.33       10.52      3.31 o 
   3   9   4       40.96       48.76      5.89 o 
   4   9   4       13.04       16.15      4.33 o 
   5   9   4       27.78       27.99      7.78 o 
   6   9   4       10.66        4.04      7.81 o 
  -1  10   4        0.80        3.89      5.23 o 
   0  10   4        2.65        2.29      3.80 o 
   1  10   4        1.65        1.70      3.23 o 
   2  10   4        4.91        0.70      3.27 o 
   3  10   4       64.99       62.77      6.96 o 
   4  10   4       19.94       13.51      5.07 o 
   5  10   4       10.33        9.69      8.62 o 
  -3 -10   5       11.79        3.87      5.82 o 
  -2 -10   5       17.26       10.17      5.63 o 
  -1 -10   5       40.79       38.29      9.04 o 
  -4  -9   5       19.89       20.47      5.38 o 
  -3  -9   5       12.40        7.17      3.56 o 
  -2  -9   5        5.28        6.12      2.99 o 
  -1  -9   5        4.49        4.12      3.04 o 
   0  -9   5        2.62        3.55      3.12 o 
   1  -9   5        0.08        0.64      2.96 o 
   2  -9   5        4.16        4.31      7.81 o 
  -5  -8   5       68.34       44.87      7.17 o 
  -4  -8   5       13.57       11.98      4.18 o 
  -3  -8   5      296.41      313.12     15.27 o 
  -2  -8   5      335.05      350.70     18.45 o 
  -1  -8   5        0.89       -0.17      1.99 o 
   0  -8   5       39.02       47.87      5.58 o 
   1  -8   5       11.50        8.21      3.38 o 
   2  -8   5        6.28        7.42      3.43 o 
   3  -8   5        3.47        2.83      4.18 o 
  -6  -7   5        5.62        5.92      4.50 o 
  -5  -7   5       93.56       95.77      8.98 o 
  -4  -7   5        3.01        7.37      3.26 o 
  -3  -7   5       89.10       95.49      7.34 o 
  -2  -7   5      231.85      221.62     19.93 o 
  -1  -7   5        0.12        0.42      1.79 o 
   0  -7   5       13.89       12.46      3.13 o 
   1  -7   5      133.20      133.63      7.58 o 
   2  -7   5        2.77        1.94      2.21 o 
   3  -7   5        3.33        3.52      2.94 o 
   4  -7   5       40.85       44.08      6.11 o 
  -6  -6   5        1.51        5.35      3.81 o 
  -5  -6   5        6.85        2.44      3.03 o 
  -4  -6   5       19.69       21.01      4.39 o 
  -3  -6   5        7.99        9.26      2.56 o 
  -2  -6   5      171.64      183.41      8.13 o 
  -1  -6   5        0.75        0.31      1.40 o 
   0  -6   5       77.49       74.13      4.42 o 
   1  -6   5        0.12        1.02      1.54 o 
   2  -6   5      232.97      233.56      8.54 o 
   3  -6   5       14.31       13.68      3.72 o 
   4  -6   5       72.74       74.03      6.76 o 
   5  -6   5        0.42        0.27      7.00 o 
  -7  -5   5        6.66        1.62      5.14 o 
  -6  -5   5        0.13       -1.44      2.99 o 
  -5  -5   5        0.04        2.73      2.85 o 
  -4  -5   5      138.67      133.18      8.12 o 
  -3  -5   5       59.24       56.20      4.45 o 
  -2  -5   5       32.90       33.57      3.26 o 
  -1  -5   5      158.21      156.69      4.16 o 
   0  -5   5       64.55       63.71      2.82 o 
   1  -5   5        1.98        3.53      1.16 o 
   2  -5   5      183.55      180.61      7.70 o 
   3  -5   5        6.06        5.10      2.48 o 
   4  -5   5        7.74        9.11      3.05 o 
   5  -5   5       35.40       32.94      7.50 o 
  -7  -4   5       44.93       60.70     10.34 o 
  -6  -4   5       20.48       20.51      5.05 o 
  -5  -4   5        6.76        3.41      2.74 o 
  -4  -4   5        8.15        2.42      2.17 o 
  -3  -4   5        0.21        0.34      1.08 o 
  -2  -4   5       94.34       96.59      3.41 o 
  -1  -4   5        7.49        6.73      1.12 o 
   0  -4   5      622.53      619.27      7.46 o 
   1  -4   5        9.87       11.63      1.37 o 
   2  -4   5       17.71       16.58      2.45 o 
   3  -4   5      882.05      866.25     17.22 o 
   4  -4   5       49.92       48.92      4.92 o 
   5  -4   5       16.59       11.19      4.09 o 
   6  -4   5       47.71       50.80      7.76 o 
  -7  -3   5      183.35      199.75     15.31 o 
  -6  -3   5        0.37       -0.36      2.65 o 
  -5  -3   5        5.46        7.90      2.64 o 
  -4  -3   5       28.64       30.36      3.62 o 
  -3  -3   5       36.49       32.51      2.67 o 
  -2  -3   5        8.36        8.52      1.35 o 
  -1  -3   5      327.34      320.57      7.73 o 
   0  -3   5       93.98       78.54      3.77 o 
   1  -3   5       33.01       35.39      2.05 o 
   2  -3   5       96.44       98.49      3.47 o 
   3  -3   5      245.45      233.30      7.58 o 
   4  -3   5        3.02        3.42      2.10 o 
   5  -3   5        2.53        0.93      2.48 o 
   6  -3   5       25.84       30.97      6.07 o 
  -7  -2   5       80.40       79.44     16.16 o 
  -6  -2   5       47.17       56.91      6.72 o 
  -5  -2   5       15.23       14.31      3.17 o 
  -4  -2   5       31.70       30.23      3.64 o 
  -3  -2   5        9.02        7.08      1.59 o 
  -2  -2   5      181.49      168.97      3.96 o 
  -1  -2   5       71.49       72.28      2.57 o 
   0  -2   5     1110.30     1164.44     27.25 o 
   1  -2   5     3126.54     3242.94     97.08 o 
   2  -2   5      467.08      464.53      7.84 o 
   3  -2   5       15.41       18.78      2.18 o 
   4  -2   5      393.91      365.65      9.95 o 
   5  -2   5       77.30       86.04      7.28 o 
   6  -2   5        0.04        1.17      2.97 o 
   7  -2   5       83.53       96.83     14.76 o 
  -7  -1   5        4.11        2.56      4.85 o 
  -6  -1   5        2.39       -0.71      3.10 o 
  -5  -1   5       30.59       26.37      3.89 o 
  -4  -1   5        2.39        3.31      1.88 o 
  -3  -1   5       48.55       44.77      2.75 o 
  -2  -1   5       43.66       41.92      1.98 o 
  -1  -1   5       18.14       19.98      1.29 o 
   0  -1   5      665.13      684.74     16.15 o 
   1  -1   5      251.63      252.64      3.63 o 
   2  -1   5       23.21       22.74      1.63 o 
   3  -1   5       91.79       87.11      3.28 o 
   4  -1   5      103.63      105.68      4.51 o 
   5  -1   5        0.38        0.36      2.12 o 
   6  -1   5        0.19       -0.66      2.45 o 
   7  -1   5       20.23       23.27      5.74 o 
  -7   0   5        4.94        3.91      4.91 o 
  -6   0   5        0.83       -2.74      3.03 o 
  -5   0   5      199.16      199.76      9.72 o 
  -4   0   5      137.84      136.84      6.35 o 
  -3   0   5       53.14       66.36      2.98 o 
  -2   0   5     2630.85     2803.77     78.15 o 
  -1   0   5       45.42       36.39      1.95 o 
   0   0   5      249.49      274.57      8.47 o 
   1   0   5      136.46      136.26      5.20 o 
   2   0   5      359.87      346.36      8.86 o 
   3   0   5       52.16       53.44      2.55 o 
   4   0   5       47.69       44.21      3.13 o 
   5   0   5       52.98       45.37      4.56 o 
   6   0   5       77.63       83.18      7.81 o 
   7   0   5        0.10        2.27      3.51 o 
  -7   1   5       11.71       11.12      6.08 o 
  -6   1   5        9.16        9.69      4.95 o 
  -5   1   5      178.71      167.54     11.89 o 
  -4   1   5      182.08      180.28      7.37 o 
  -3   1   5       39.38       40.22      2.68 o 
  -2   1   5      399.16      411.79      9.35 o 
  -1   1   5        3.36        3.23      0.84 o 
   0   1   5       95.17       92.17      2.39 o 
   1   1   5      393.53      403.66      5.06 o 
   2   1   5       50.25       49.63      2.35 o 
   3   1   5       29.95       29.22      1.82 o 
   4   1   5       80.93       80.49      3.73 o 
   5   1   5      115.69      115.86      6.32 o 
   6   1   5      185.68      169.04     16.42 o 
   7   1   5       36.80       52.42      9.32 o 
  -6   2   5       26.87       31.55      8.35 o 
  -5   2   5      186.76      180.08     15.62 o 
  -4   2   5      146.01      145.68     10.56 o 
  -3   2   5      227.10      224.49      6.28 o 
  -2   2   5      189.21      194.40      5.18 o 
  -1   2   5      156.03      156.80      3.91 o 
   0   2   5      242.60      241.32      4.55 o 
   1   2   5        0.29        0.46      0.62 o 
   2   2   5        3.76        4.37      0.89 o 
   3   2   5       33.98       33.44      2.02 o 
   4   2   5      121.25      129.81      4.57 o 
   5   2   5        0.53        2.65      1.98 o 
   6   2   5      368.82      373.55     12.11 o 
   7   2   5        0.32        0.73      4.14 o 
  -6   3   5        4.62        1.43      4.56 o 
  -5   3   5       15.48       11.38      5.02 o 
  -4   3   5      380.60      370.74     27.47 o 
  -3   3   5      201.68      202.99      9.32 o 
  -2   3   5        6.22        4.68      1.35 o 
  -1   3   5       94.33       95.12      3.43 o 
   0   3   5      190.07      189.33      4.90 o 
   1   3   5      246.45      244.02      6.92 o 
   2   3   5       48.83       42.66      2.37 o 
   3   3   5       63.26       70.96      4.02 o 
   4   3   5       76.29       73.97      3.76 o 
   5   3   5       39.05       38.55      4.31 o 
   6   3   5        0.63       -0.70      2.48 o 
   7   3   5        2.86        4.21      4.37 o 
  -6   4   5        2.97        0.27      6.19 o 
  -5   4   5        0.09        2.54      3.99 o 
  -4   4   5      260.67      278.81     17.37 o 
  -3   4   5      179.83      171.19      7.56 o 
  -2   4   5       27.34       25.09      2.56 o 
  -1   4   5      225.28      207.58      5.78 o 
   0   4   5      372.59      371.33      6.80 o 
   1   4   5      777.16      762.32     11.14 o 
   2   4   5        4.53        4.95      1.25 o 
   3   4   5      198.20      214.47      6.13 o 
   4   4   5       14.42       14.88      2.30 o 
   5   4   5       52.42       59.13      5.84 o 
   6   4   5       86.50       91.25     10.19 o 
   7   4   5        5.63       10.39      5.40 o 
  -5   5   5        5.40        2.65      4.79 o 
  -4   5   5        2.66        2.99      3.87 o 
  -3   5   5       36.35       34.23      4.51 o 
  -2   5   5       90.85       98.72      5.84 o 
  -1   5   5       63.19       68.46      3.87 o 
   0   5   5      219.71      200.69      6.00 o 
   1   5   5       60.53       64.22      3.27 o 
   2   5   5      374.32      374.18      7.23 o 
   3   5   5      129.94      122.12      4.43 o 
   4   5   5        3.76        5.27      2.57 o 
   5   5   5      105.13      104.57     10.07 o 
   6   5   5        0.55        1.98      3.60 o 
   7   5   5       15.16       13.06      5.90 o 
  -4   6   5        0.85        0.27      3.81 o 
  -3   6   5        0.63        1.38      2.42 o 
  -2   6   5      185.47      183.83      8.33 o 
  -1   6   5        0.41        0.59      1.77 o 
   0   6   5       38.85       36.57      3.53 o 
   1   6   5     1851.59     1824.70     19.19 o 
   2   6   5      187.87      188.57      8.44 o 
   3   6   5       22.65       20.37      3.30 o 
   4   6   5      300.37      308.06     10.06 o 
   5   6   5        2.23        1.36      3.22 o 
   6   6   5       60.64       64.63      9.80 o 
   7   6   5        8.56        8.79      5.75 o 
  -4   7   5        0.04       -0.72      4.18 o 
  -3   7   5        0.29        1.03      2.99 o 
  -2   7   5       10.33        9.97      3.20 o 
  -1   7   5       25.20       25.61      3.94 o 
   0   7   5       10.05        8.29      2.63 o 
   1   7   5       15.19       14.36      3.07 o 
   2   7   5       14.58       12.34      2.88 o 
   3   7   5        9.55        8.72      2.71 o 
   4   7   5       24.18       23.00      4.75 o 
   5   7   5       10.60       10.87      5.13 o 
   6   7   5       16.53        6.71      5.02 o 
   7   7   5        0.17       -2.28      4.94 o 
  -3   8   5        3.65        4.19      4.23 o 
  -2   8   5       21.86       14.74      4.12 o 
  -1   8   5       39.94       38.35      7.52 o 
   0   8   5        1.04        2.01      2.69 o 
   1   8   5        6.14        2.25      2.27 o 
   2   8   5       18.80       14.44      3.34 o 
   3   8   5        9.67        8.24      3.01 o 
   4   8   5       96.86       95.76      8.34 o 
   5   8   5       22.61       18.75      6.25 o 
   6   8   5        0.28        1.26      4.52 o 
  -2   9   5        0.03        2.32      4.09 o 
  -1   9   5        0.01       -2.33      2.95 o 
   0   9   5       21.60       16.87      4.82 o 
   1   9   5        0.60        1.32      3.03 o 
   2   9   5        5.39        2.63      2.61 o 
   3   9   5       29.16       32.74      5.14 o 
   4   9   5        3.72        4.97      4.66 o 
   5   9   5        1.81        3.20      5.05 o 
  -1  10   5       13.39        8.00      5.87 o 
   0  10   5       27.78       31.26      6.53 o 
   1  10   5       14.32       10.85      4.73 o 
   2  10   5       30.20       23.57      5.84 o 
   3  10   5        0.03       -0.47      2.70 o 
   4  10   5       10.05        7.20      5.67 o 
   5  10   5        4.77        2.42      7.54 o 
  -4  -9   6       11.77        6.65      4.24 o 
  -3  -9   6        4.83        2.35      3.87 o 
  -2  -9   6        4.18        2.15      2.98 o 
  -1  -9   6       20.33       29.32      5.12 o 
   0  -9   6        4.67        4.74      3.14 o 
   1  -9   6       11.80        9.16      3.95 o 
  -5  -8   6        2.16        0.20      3.55 o 
  -4  -8   6       13.00       14.08      4.59 o 
  -3  -8   6        3.86        0.74      2.73 o 
  -2  -8   6       31.65       33.08      5.51 o 
  -1  -8   6        6.20        2.62      2.35 o 
   0  -8   6       33.16       30.66      4.76 o 
   1  -8   6       15.20       13.52      3.81 o 
   2  -8   6       20.23       18.64      4.53 o 
   3  -8   6       29.51       42.01     13.46 o 
  -6  -7   6       14.59       11.46      6.19 o 
  -5  -7   6        0.13       -1.80      2.95 o 
  -4  -7   6        3.80        0.36      2.80 o 
  -3  -7   6      118.41      127.02      8.42 o 
  -2  -7   6        0.08        0.65      1.89 o 
  -1  -7   6       42.51       40.96      4.48 o 
   0  -7   6        0.59        1.06      1.91 o 
   1  -7   6       52.22       56.40      5.43 o 
   2  -7   6        0.03       -0.48      2.29 o 
   3  -7   6        1.57        0.81      2.81 o 
   4  -7   6        0.05       -3.23      5.65 o 
  -6  -6   6        1.53       -0.77      3.12 o 
  -5  -6   6       56.43       56.03      7.16 o 
  -4  -6   6      234.48      223.77     12.76 o 
  -3  -6   6        6.71        3.09      2.04 o 
  -2  -6   6      598.98      633.70     15.95 o 
  -1  -6   6      548.24      542.77     11.25 o 
   0  -6   6      126.18      131.89      5.53 o 
   1  -6   6       68.78       67.47      4.66 o 
   2  -6   6       30.20       31.85      3.86 o 
   3  -6   6       79.62       86.85      6.92 o 
   4  -6   6        0.10        0.02      2.81 o 
  -6  -5   6        9.06        7.01      3.92 o 
  -5  -5   6       71.95       60.55      6.99 o 
  -4  -5   6      142.43      132.08     10.44 o 
  -3  -5   6        0.02        0.01      1.61 o 
  -2  -5   6      201.95      216.06     12.21 o 
  -1  -5   6      414.40      396.95      8.67 o 
   0  -5   6        0.28       -0.36      0.83 o 
   1  -5   6       22.96       21.58      1.96 o 
   2  -5   6      202.42      196.69      7.21 o 
   3  -5   6        1.00        1.68      2.96 o 
   4  -5   6        2.38        1.21      2.90 o 
   5  -5   6       23.03       23.14      5.68 o 
  -7  -4   6        0.35        0.57      5.02 o 
  -6  -4   6       31.32       26.34      5.78 o 
  -5  -4   6        4.13       -0.62      2.36 o 
  -4  -4   6       37.04       24.91      4.46 o 
  -3  -4   6      137.79      128.08      4.89 o 
  -2  -4   6        8.25        7.36      1.67 o 
  -1  -4   6       41.14       39.68      2.17 o 
   0  -4   6       16.58       13.64      2.71 o 
   1  -4   6      129.46      123.22      5.05 o 
   2  -4   6      622.82      630.03     12.55 o 
   3  -4   6      704.95      690.20     13.77 o 
   4  -4   6       18.00       12.75      5.12 o 
   5  -4   6       17.09       17.74      4.61 o 
   6  -4   6        7.20        7.68      4.45 o 
  -7  -3   6       10.64       13.93      6.27 o 
  -6  -3   6        2.03        0.31      2.91 o 
  -5  -3   6        0.61        1.07      1.98 o 
  -4  -3   6       23.69       32.69      3.84 o 
  -3  -3   6      129.49      119.66      5.46 o 
  -2  -3   6        0.05       -0.14      0.85 o 
  -1  -3   6      162.51      158.39      3.80 o 
   0  -3   6      125.89      121.48      4.84 o 
   1  -3   6       29.93       28.94      3.35 o 
   2  -3   6       26.35       26.94      2.53 o 
   3  -3   6      248.74      241.08      7.76 o 
   4  -3   6       53.87       52.45      5.63 o 
   5  -3   6       42.54       50.36      6.54 o 
   6  -3   6       19.72       22.12      5.44 o 
  -7  -2   6       92.46       95.32     17.50 o 
  -6  -2   6       91.36       87.11      8.11 o 
  -5  -2   6       22.00       29.17      4.29 o 
  -4  -2   6       25.48       24.40      3.53 o 
  -3  -2   6      131.38      134.60      5.82 o 
  -2  -2   6      105.17       75.36      2.96 o 
  -1  -2   6       81.69       79.08      2.57 o 
   0  -2   6      926.86      973.69     17.38 o 
   1  -2   6      488.79      498.33     13.12 o 
   2  -2   6       28.94       24.14      1.81 o 
   3  -2   6      159.00      158.99      5.08 o 
   4  -2   6      318.95      283.08     10.86 o 
   5  -2   6       67.22       66.55      6.84 o 
   6  -2   6       18.08       11.93      4.24 o 
   7  -2   6      189.87      196.30     21.54 o 
  -7  -1   6       32.31       35.38      8.75 o 
  -6  -1   6      137.98      135.50     12.66 o 
  -5  -1   6       10.59       11.73      3.03 o 
  -4  -1   6        4.33        5.72      2.21 o 
  -3  -1   6       74.75       74.88      4.52 o 
  -2  -1   6       43.99       43.60      3.20 o 
  -1  -1   6      123.79      125.91      3.51 o 
   0  -1   6      649.17      672.12     11.04 o 
   1  -1   6       69.17       74.56      2.22 o 
   2  -1   6      114.69      115.86      3.25 o 
   3  -1   6      210.43      204.98      5.84 o 
   4  -1   6      156.19      156.45      6.55 o 
   5  -1   6        6.00        3.86      2.63 o 
   6  -1   6       21.71       27.21      5.47 o 
   7  -1   6       16.48       11.33      4.87 o 
  -7   0   6        4.84        0.24      4.85 o 
  -6   0   6       53.03       74.11     10.00 o 
  -5   0   6       29.63       29.83      4.90 o 
  -4   0   6        0.05        0.09      1.66 o 
  -3   0   6       84.09       87.72      4.90 o 
  -2   0   6      273.59      265.74      6.35 o 
  -1   0   6        0.70        2.30      1.00 o 
   0   0   6       58.18       67.79      2.29 o 
   1   0   6      715.44      802.64     20.04 o 
   2   0   6      860.49      892.78     24.44 o 
   3   0   6      676.06      652.58      9.97 o 
   4   0   6       43.71       44.62      4.06 o 
   5   0   6      156.93      161.83      7.45 o 
   6   0   6       39.83       48.69      6.55 o 
   7   0   6       47.19       50.03      8.77 o 
  -6   1   6        2.90        3.37      4.19 o 
  -5   1   6        3.06        4.44      6.73 o 
  -4   1   6       66.51       67.85      6.57 o 
  -3   1   6      131.24      129.34      7.28 o 
  -2   1   6       20.77       19.24      1.64 o 
  -1   1   6        8.03        8.47      1.10 o 
   0   1   6      290.68      279.00      5.11 o 
   1   1   6      463.23      469.98     12.38 o 
   2   1   6        1.48        0.14      0.87 o 
   3   1   6       88.97       86.26      4.45 o 
   4   1   6       82.57       81.18      4.97 o 
   5   1   6       17.16       13.93      3.12 o 
   6   1   6        2.98        0.95      2.67 o 
   7   1   6        4.36        3.07      4.40 o 
  -6   2   6       14.04       22.22      6.66 o 
  -5   2   6        0.31        0.13      2.78 o 
  -4   2   6      574.12      566.06     20.56 o 
  -3   2   6        7.45        7.82      2.69 o 
  -2   2   6       24.20       29.07      2.24 o 
  -1   2   6     1587.93     1607.84     26.94 o 
   0   2   6        0.68        1.35      0.78 o 
   1   2   6      465.76      449.42     12.54 o 
   2   2   6      189.44      193.78      3.87 o 
   3   2   6      420.54      425.18      9.61 o 
   4   2   6        0.07       -0.06      1.46 o 
   5   2   6      496.95      467.46     12.34 o 
   6   2   6      176.39      171.10      8.50 o 
   7   2   6       19.88       23.90      7.01 o 
  -6   3   6       21.81       23.82      7.52 o 
  -5   3   6       31.60       32.17      7.33 o 
  -4   3   6       34.36       38.10      7.01 o 
  -3   3   6       82.73       88.15      8.46 o 
  -2   3   6       55.43       56.25      3.64 o 
  -1   3   6        0.81        1.08      0.95 o 
   0   3   6        2.55        3.15      1.08 o 
   1   3   6      169.28      167.50      4.35 o 
   2   3   6        6.30        6.09      1.24 o 
   3   3   6       13.25       12.09      1.63 o 
   4   3   6       14.70       10.22      2.44 o 
   5   3   6       31.99       32.99      4.15 o 
   6   3   6       36.57       40.57      5.96 o 
   7   3   6       73.49       66.11      9.71 o 
  -5   4   6       18.18       14.67      5.75 o 
  -4   4   6      293.23      274.90     15.99 o 
  -3   4   6      137.91      128.33      7.64 o 
  -2   4   6       15.23       15.35      2.38 o 
  -1   4   6       71.12       67.49      3.41 o 
   0   4   6        4.75        2.56      1.14 o 
   1   4   6       31.27       27.97      2.34 o 
   2   4   6       92.15       86.30      3.52 o 
   3   4   6        0.78        3.50      1.28 o 
   4   4   6       26.31       26.32      3.46 o 
   5   4   6        2.36        1.28      2.04 o 
   6   4   6        0.50       -1.76      2.95 o 
   7   4   6       33.70       39.65     10.91 o 
  -5   5   6       29.60       28.68      8.19 o 
  -4   5   6        5.95        7.36      4.66 o 
  -3   5   6       30.46       29.12      5.07 o 
  -2   5   6      130.57      129.46      6.71 o 
  -1   5   6       76.72       80.59      4.30 o 
   0   5   6       60.82       57.93      3.45 o 
   1   5   6       69.28       67.86      3.49 o 
   2   5   6      322.29      314.40      7.50 o 
   3   5   6        9.16        6.56      1.58 o 
   4   5   6       65.38       69.08      8.00 o 
   5   5   6       19.93       21.64      5.81 o 
   6   5   6       37.69       40.93      8.19 o 
   7   5   6        4.47        1.75      4.76 o 
  -4   6   6        0.71       -3.07      3.90 o 
  -3   6   6      119.98      116.96      8.92 o 
  -2   6   6       14.99       14.02      3.32 o 
  -1   6   6        9.61        7.20      2.51 o 
   0   6   6      432.28      434.12      9.70 o 
   1   6   6       65.75       64.32      4.12 o 
   2   6   6      178.70      181.99      7.35 o 
   3   6   6       97.27       91.91      5.72 o 
   4   6   6        7.00        4.90      3.43 o 
   5   6   6        0.44        0.13      3.43 o 
   6   6   6       20.78       14.81      5.79 o 
   7   6   6       32.31       35.75      9.42 o 
  -4   7   6        4.82        1.88      7.54 o 
  -3   7   6        1.44        5.81      4.83 o 
  -2   7   6        2.41        3.77      2.69 o 
  -1   7   6        2.82        0.91      2.14 o 
   0   7   6       96.10       97.25      6.18 o 
   1   7   6        3.50        1.71      2.05 o 
   2   7   6        9.49        8.39      2.66 o 
   3   7   6      133.67      130.50      8.02 o 
   4   7   6       20.08       21.70      5.94 o 
   5   7   6        1.63        0.76      3.71 o 
   6   7   6       38.42       33.73      8.13 o 
   7   7   6        0.26        1.34      5.32 o 
  -3   8   6        2.92        2.85      5.04 o 
  -2   8   6        4.09        6.31      3.80 o 
  -1   8   6       62.65       55.53      7.05 o 
   0   8   6        8.87        6.79      3.41 o 
   1   8   6        6.20        6.60      2.76 o 
   2   8   6      198.88      188.24      8.74 o 
   3   8   6       64.58       67.75      7.03 o 
   4   8   6       28.39       22.37      6.25 o 
   5   8   6        9.81        8.57      5.24 o 
   6   8   6       46.36       43.61      9.51 o 
  -2   9   6        0.09        1.08      4.76 o 
  -1   9   6        1.31        4.65      4.58 o 
   0   9   6        0.20       -0.46      3.05 o 
   1   9   6        0.01        0.91      3.00 o 
   2   9   6       24.54       18.35      4.04 o 
   3   9   6       24.43       15.18      4.59 o 
   4   9   6       19.66       20.07      6.38 o 
   5   9   6       98.08       98.63     12.37 o 
   0  10   6        9.68       10.10      6.09 o 
   1  10   6        8.73        6.84      6.19 o 
   2  10   6        5.44       -0.32      4.03 o 
   3  10   6        0.34        0.11      3.63 o 
   4  10   6       28.56       22.83      7.31 o 
  -3  -9   7       31.73       28.23      5.78 o 
  -2  -9   7       13.44       17.34      5.29 o 
  -1  -9   7        2.93        3.51      3.01 o 
   0  -9   7       35.34       44.64      5.91 o 
   1  -9   7       11.54       12.73      4.34 o 
  -4  -8   7        6.83        9.74      4.30 o 
  -3  -8   7        1.46        0.65      2.88 o 
  -2  -8   7        4.86        1.85      2.68 o 
  -1  -8   7      123.89      138.43      8.17 o 
   0  -8   7      105.49      105.26      7.29 o 
   1  -8   7       29.54       25.41      4.58 o 
   2  -8   7        0.03        0.10      2.77 o 
  -5  -7   7       12.25       19.01      5.34 o 
  -4  -7   7        4.57        4.17      3.23 o 
  -3  -7   7       20.40       18.62      4.18 o 
  -2  -7   7        2.09        1.94      2.13 o 
  -1  -7   7        7.19        5.52      2.50 o 
   0  -7   7        0.58        2.36      2.02 o 
   1  -7   7       15.19       14.83      3.33 o 
   2  -7   7       12.84       11.67      3.58 o 
   3  -7   7        4.08        1.54      4.28 o 
  -6  -6   7        5.66        0.38      3.75 o 
  -5  -6   7        7.72        4.79      3.55 o 
  -4  -6   7       11.53       13.71      3.90 o 
  -3  -6   7      437.13      441.13     14.12 o 
  -2  -6   7      553.29      536.23     19.04 o 
  -1  -6   7       47.87       49.67      3.89 o 
   0  -6   7       35.06       36.49      3.29 o 
   1  -6   7        9.18        9.12      2.20 o 
   2  -6   7        3.70        2.57      2.25 o 
   3  -6   7       91.28       81.02      9.42 o 
   4  -6   7      107.00      113.99     10.61 o 
  -6  -5   7        2.66        3.79      3.83 o 
  -5  -5   7      106.57      102.65     19.52 o 
  -4  -5   7        1.34        1.54      2.47 o 
  -3  -5   7       45.84       44.76      5.18 o 
  -2  -5   7      411.88      404.68     13.95 o 
  -1  -5   7        9.79        9.95      1.58 o 
   0  -5   7       44.61       45.45      2.25 o 
   1  -5   7      114.05      117.09      3.61 o 
   2  -5   7       58.62       62.84      5.06 o 
   3  -5   7        1.33        0.73      1.93 o 
   4  -5   7       50.10       65.12      6.97 o 
   5  -5   7        1.78        2.79      3.80 o 
  -6  -4   7        4.14        5.38      3.79 o 
  -5  -4   7       27.39       19.74      4.79 o 
  -4  -4   7        0.11        0.79      2.22 o 
  -3  -4   7      220.95      206.86      7.41 o 
  -2  -4   7       58.25       54.08      4.06 o 
  -1  -4   7       77.55       75.39      2.84 o 
   0  -4   7      112.17       96.32      7.14 o 
   1  -4   7      231.10      208.07      9.99 o 
   2  -4   7      187.85      188.99      7.00 o 
   3  -4   7       37.07       37.49      3.95 o 
   4  -4   7      196.34      179.74      9.70 o 
   5  -4   7        3.32       -0.29      3.07 o 
  -7  -3   7        3.21        1.62      7.81 o 
  -6  -3   7        1.76        0.69      3.18 o 
  -5  -3   7        9.97        2.31      2.64 o 
  -4  -3   7      249.30      220.16      8.75 o 
  -3  -3   7       78.44       73.82      4.75 o 
  -2  -3   7       44.17       43.89      2.90 o 
  -1  -3   7      305.32      279.67      5.31 o 
   0  -3   7      155.25      147.65      6.40 o 
   1  -3   7       11.47        9.69      4.71 o 
   2  -3   7      157.91      158.95      4.21 o 
   3  -3   7        2.34        2.51      1.66 o 
   4  -3   7        0.05        2.19      2.34 o 
   5  -3   7       38.79       46.63      6.46 o 
   6  -3   7        0.07        1.03      3.24 o 
  -7  -2   7        2.73       -0.81      5.92 o 
  -6  -2   7       30.19       48.94      6.91 o 
  -5  -2   7       67.57       65.68      5.91 o 
  -4  -2   7       70.81       57.12      4.92 o 
  -3  -2   7        0.16       -0.09      1.28 o 
  -2  -2   7       31.31       40.05      3.18 o 
  -1  -2   7       39.98       43.84      2.19 o 
   0  -2   7      240.97      251.70      5.23 o 
   1  -2   7        0.90        0.51      0.51 o 
   2  -2   7      225.00      218.60      4.72 o 
   3  -2   7     2215.65     2096.84     19.66 o 
   4  -2   7      391.72      363.05     12.44 o 
   5  -2   7        6.91        5.69      2.94 o 
   6  -2   7        6.23        6.80      3.79 o 
  -7  -1   7       58.18       63.82     15.08 o 
  -6  -1   7        4.49        5.65      4.28 o 
  -5  -1   7        0.09        0.00      2.02 o 
  -4  -1   7       40.56       42.76      4.47 o 
  -3  -1   7       41.24       38.21      3.77 o 
  -2  -1   7       12.38       13.62      2.32 o 
  -1  -1   7      159.60      159.61      3.55 o 
   0  -1   7      245.65      235.35      4.42 o 
   1  -1   7        1.77        2.34      0.81 o 
   2  -1   7      182.74      185.27      4.20 o 
   3  -1   7      209.13      201.67      5.44 o 
   4  -1   7       54.80       52.57      4.42 o 
   5  -1   7       18.46       19.90      4.34 o 
   6  -1   7      102.57      108.93     11.08 o 
   7  -1   7       38.40       34.56      6.89 o 
  -6   0   7       42.69       52.97      9.31 o 
  -5   0   7       66.08       70.28      7.03 o 
  -4   0   7        5.91        5.11      2.23 o 
  -3   0   7        1.97        2.41      1.91 o 
  -2   0   7       13.62       11.08      2.18 o 
  -1   0   7      349.77      337.23     11.19 o 
   0   0   7      928.59      981.64     27.00 o 
   1   0   7     4743.51     5033.52    106.33 o 
   2   0   7      254.76      253.19      6.12 o 
   3   0   7        0.58        0.79      1.28 o 
   4   0   7      368.59      358.55      9.99 o 
   5   0   7       30.08       31.19      4.12 o 
   6   0   7       36.29       42.17      6.33 o 
   7   0   7       23.39       22.01      5.76 o 
  -6   1   7        0.87       -1.88      3.43 o 
  -5   1   7        0.48        1.07      2.95 o 
  -4   1   7        9.61       10.19      2.85 o 
  -3   1   7       56.15       53.66      5.39 o 
  -2   1   7        2.61        1.33      1.31 o 
  -1   1   7        0.35        1.05      0.74 o 
   0   1   7      268.69      256.47      6.36 o 
   1   1   7      211.93      217.38      4.37 o 
   2   1   7        0.19        0.11      0.89 o 
   3   1   7       48.11       53.51      3.97 o 
   4   1   7      103.06      104.44      5.65 o 
   5   1   7       12.97       14.58      3.17 o 
   6   1   7        1.68        0.84      2.67 o 
   7   1   7       14.68       15.93      5.11 o 
  -6   2   7        3.04        4.71      4.76 o 
  -5   2   7      115.30      116.05     15.08 o 
  -4   2   7       26.54       21.97      5.67 o 
  -3   2   7       10.59       11.62      3.16 o 
  -2   2   7      450.23      447.78     10.35 o 
  -1   2   7      273.45      271.56      8.49 o 
   0   2   7       35.42       32.34      2.18 o 
   1   2   7      332.62      312.93      8.32 o 
   2   2   7       10.93        9.02      1.89 o 
   3   2   7       18.83       21.59      2.87 o 
   4   2   7       25.62       27.58      3.55 o 
   5   2   7        0.02       -0.03      1.81 o 
   6   2   7       80.11       98.10      7.13 o 
   7   2   7        0.41        1.22      4.26 o 
  -6   3   7       16.31       17.92      7.01 o 
  -5   3   7       68.81       67.24      9.98 o 
  -4   3   7       77.87       62.05      8.75 o 
  -3   3   7        0.02        2.56      2.67 o 
  -2   3   7      225.93      220.05      7.59 o 
  -1   3   7        0.68        1.23      1.09 o 
   0   3   7        0.41       -0.03      0.87 o 
   1   3   7      157.93      151.44      4.66 o 
   2   3   7       67.29       63.19      2.86 o 
   3   3   7        6.33        6.69      2.34 o 
   4   3   7       69.26       77.53      5.27 o 
   5   3   7       73.84       73.61      5.77 o 
   6   3   7      142.67      136.73      7.93 o 
   7   3   7       12.44       15.07      4.87 o 
  -5   4   7       71.58       76.18     16.83 o 
  -4   4   7        2.58        5.39      4.19 o 
  -3   4   7      322.78      309.02     15.71 o 
  -2   4   7       29.34       27.49      3.21 o 
  -1   4   7       50.60       47.12      3.13 o 
   0   4   7      192.82      194.09      5.84 o 
   1   4   7       18.92       16.40      2.03 o 
   2   4   7       46.34       45.04      2.84 o 
   3   4   7        2.47        2.79      1.58 o 
   4   4   7      228.39      246.13      8.75 o 
   5   4   7        2.00        2.30      2.17 o 
   6   4   7      397.67      395.89     19.14 o 
   7   4   7       46.98       56.78      9.71 o 
  -5   5   7        2.56       -0.56      4.28 o 
  -4   5   7       81.79       90.60     11.23 o 
  -3   5   7       57.03       52.19      8.37 o 
  -2   5   7        0.33        1.17      2.19 o 
  -1   5   7       51.62       52.26      3.85 o 
   0   5   7      140.05      134.19      5.35 o 
   1   5   7        3.12        3.02      1.38 o 
   2   5   7       32.85       34.63      2.89 o 
   3   5   7       23.11       21.86      3.19 o 
   4   5   7       44.53       43.56      6.95 o 
   5   5   7        2.22        1.76      3.33 o 
   6   5   7        0.14        2.26      5.12 o 
   7   5   7        3.93        4.72      5.39 o 
  -4   6   7       46.93       41.52     10.37 o 
  -3   6   7       86.41       97.30     11.04 o 
  -2   6   7       41.82       45.73      5.90 o 
  -1   6   7      142.26      137.86      7.06 o 
   0   6   7       13.67       16.22      2.74 o 
   1   6   7      223.35      209.12      6.95 o 
   2   6   7       89.21       91.73      4.77 o 
   3   6   7       81.21       94.02      9.04 o 
   4   6   7        0.87        1.71      3.10 o 
   5   6   7       17.15        9.96      4.85 o 
   6   6   7       54.89       55.69      9.41 o 
   7   6   7        0.90       -0.06      4.91 o 
  -3   7   7       12.86       18.84      6.63 o 
  -2   7   7       20.24       17.81      4.75 o 
  -1   7   7       14.89       17.53      4.28 o 
   0   7   7      139.48      138.92      7.29 o 
   1   7   7       74.78       78.56      5.87 o 
   2   7   7       66.37       70.27      5.68 o 
   3   7   7       86.95       87.51      9.42 o 
   4   7   7       11.07        5.19      4.04 o 
   5   7   7       36.67       42.67      8.24 o 
   6   7   7        0.84        1.32      4.66 o 
  -3   8   7        3.23       -3.77      6.73 o 
  -2   8   7       46.12       36.96      6.59 o 
  -1   8   7       31.31       27.87      7.04 o 
   0   8   7       68.90       51.21     10.10 o 
   1   8   7      316.21      299.21     15.90 o 
   2   8   7        1.21        0.95      2.63 o 
   3   8   7        0.08       -0.69      3.10 o 
   4   8   7      151.78      144.03     26.66 o 
   5   8   7       19.68       19.65      6.40 o 
   6   8   7       13.61       15.92      6.93 o 
  -1   9   7        3.63        3.19      4.52 o 
   0   9   7       14.60       12.12      5.43 o 
   1   9   7       35.50       27.58     10.23 o 
   2   9   7        0.04        1.38      3.01 o 
   3   9   7        3.69        5.63      4.52 o 
   4   9   7        0.42        1.33      3.87 o 
   5   9   7       12.02        8.89      5.52 o 
   0  10   7       12.11        7.70      5.56 o 
   1  10   7        0.02       -0.73      4.40 o 
   2  10   7        9.08       10.33      5.62 o 
   3  10   7        5.27        3.27      4.52 o 
   4  10   7       62.16       60.15     10.46 o 
  -3  -9   8        5.88        0.00      6.73 o 
  -2  -9   8        5.84        1.62      4.58 o 
  -1  -9   8       16.67       13.96      4.27 o 
   0  -9   8       12.03       15.51      4.37 o 
  -4  -8   8       14.90       14.69      4.92 o 
  -3  -8   8        9.65        5.03      3.43 o 
  -2  -8   8        0.69        1.05      2.59 o 
  -1  -8   8        1.02        1.93      2.67 o 
   0  -8   8      145.75      153.47      8.28 o 
   1  -8   8        3.85        4.36      3.01 o 
   2  -8   8      122.59      128.11      9.95 o 
  -5  -7   8       28.89       31.46      6.50 o 
  -4  -7   8        1.92        0.51      2.99 o 
  -3  -7   8       10.77       11.91      3.72 o 
  -2  -7   8       26.99       29.16      5.10 o 
  -1  -7   8       30.32       33.64      5.52 o 
   0  -7   8       10.83       12.31      2.91 o 
   1  -7   8       42.71       45.35      4.76 o 
   2  -7   8        5.24        4.64      3.08 o 
   3  -7   8        7.61        5.64      3.52 o 
  -6  -6   8        6.83        6.73      7.54 o 
  -5  -6   8        9.52        7.36      4.14 o 
  -4  -6   8        0.16       -1.42      2.40 o 
  -3  -6   8        0.88        0.82      2.29 o 
  -2  -6   8       63.76       59.51      5.40 o 
  -1  -6   8       28.22       27.21      3.17 o 
   0  -6   8      187.47      196.01      6.70 o 
   1  -6   8      131.27      135.22      5.68 o 
   2  -6   8       18.12       18.58      3.36 o 
   3  -6   8       11.24       17.70      4.14 o 
   4  -6   8        8.67        4.60      3.49 o 
  -6  -5   8        5.56        1.38      3.75 o 
  -5  -5   8        6.39       11.03      3.98 o 
  -4  -5   8        2.33        0.94      2.65 o 
  -3  -5   8      143.04      138.69      8.11 o 
  -2  -5   8        2.04        0.37      1.72 o 
  -1  -5   8        6.31        5.41      1.58 o 
   0  -5   8        0.84        0.60      2.01 o 
   1  -5   8       89.23       89.77      4.05 o 
   2  -5   8        9.45       13.63      2.74 o 
   3  -5   8        1.89        4.31      2.57 o 
   4  -5   8       12.39        6.47      3.43 o 
   5  -5   8       37.64       39.07      6.85 o 
  -6  -4   8        8.70       15.59      4.95 o 
  -5  -4   8       21.63       21.51      5.04 o 
  -4  -4   8      168.84      164.38     10.31 o 
  -3  -4   8        4.81        0.95      2.01 o 
  -2  -4   8     1627.76     1616.83     34.79 o 
  -1  -4   8     1523.55     1482.96     19.02 o 
   0  -4   8      241.65      242.50     11.23 o 
   1  -4   8      100.01       98.46      6.05 o 
   2  -4   8       74.70       75.46      3.88 o 
   3  -4   8       58.70       60.47      5.46 o 
   4  -4   8       27.80       24.25      4.60 o 
   5  -4   8      131.83      149.48     12.16 o 
  -6  -3   8        0.11        1.51      3.55 o 
  -5  -3   8       50.57       44.23      6.43 o 
  -4  -3   8      156.40      155.29      7.51 o 
  -3  -3   8        0.22        0.02      1.47 o 
  -2  -3   8      173.30      173.14      6.45 o 
  -1  -3   8      453.32      420.78      6.87 o 
   0  -3   8       10.07        8.44      2.45 o 
   1  -3   8       51.43       46.94      5.70 o 
   2  -3   8      216.57      210.06      5.14 o 
   3  -3   8        6.67        4.89      2.24 o 
   4  -3   8        0.01       -1.37      2.08 o 
   5  -3   8       58.86       59.15      8.32 o 
   6  -3   8        1.01        0.22      3.53 o 
  -6  -2   8        5.17        5.63      3.87 o 
  -5  -2   8       10.29        5.33      2.74 o 
  -4  -2   8      143.37      113.87      6.53 o 
  -3  -2   8       85.24       83.99      5.30 o 
  -2  -2   8      168.27      173.15      7.29 o 
  -1  -2   8       63.83       57.66      3.52 o 
   0  -2   8      124.40      103.05      5.22 o 
   1  -2   8        0.32        0.59      0.70 o 
   2  -2   8      121.36      118.96      3.67 o 
   3  -2   8      779.26      761.02     14.42 o 
   4  -2   8       69.04       69.15      7.11 o 
   5  -2   8       65.43       63.15      6.97 o 
   6  -2   8        0.57        1.15      2.98 o 
  -6  -1   8        8.00       10.39      5.50 o 
  -5  -1   8        4.26        4.96      2.67 o 
  -4  -1   8        0.04       -0.38      1.61 o 
  -3  -1   8      192.22      179.38      7.33 o 
  -2  -1   8        5.14        3.34      1.98 o 
  -1  -1   8      259.80      263.41      5.59 o 
   0  -1   8      148.59      139.61      3.59 o 
   1  -1   8        0.65       -0.02      0.68 o 
   2  -1   8      120.44      118.15      3.60 o 
   3  -1   8      314.93      306.17     10.22 o 
   4  -1   8       99.69       91.69      5.62 o 
   5  -1   8       49.72       46.27      5.90 o 
   6  -1   8       36.86       27.72      6.85 o 
   7  -1   8        2.35        3.77      7.00 o 
  -6   0   8        5.28        7.94      5.33 o 
  -5   0   8       14.12       21.10      4.80 o 
  -4   0   8      152.69      133.02      7.03 o 
  -3   0   8      183.05      164.87      9.16 o 
  -2   0   8      123.60      106.51      5.24 o 
  -1   0   8        6.41        5.01      1.38 o 
   0   0   8      202.07      225.63      5.28 o 
   1   0   8      302.57      312.37      7.61 o 
   2   0   8        2.02       -0.19      0.68 o 
   3   0   8        4.51        3.43      1.63 o 
   4   0   8      951.11      899.17     16.83 o 
   5   0   8        1.94        2.05      2.08 o 
   6   0   8       50.74       52.81      7.00 o 
   7   0   8       54.05       61.09      8.34 o 
  -6   1   8       74.81       89.36     11.80 o 
  -5   1   8       16.03       16.30      5.67 o 
  -4   1   8        6.64        6.10      2.48 o 
  -3   1   8       68.10       69.60      6.09 o 
  -2   1   8       30.97       27.15      3.29 o 
  -1   1   8       44.67       43.53      2.26 o 
   0   1   8      347.65      354.39      7.53 o 
   1   1   8       77.14       75.02      2.86 o 
   2   1   8        8.19        7.79      1.80 o 
   3   1   8      223.02      221.00      7.44 o 
   4   1   8      141.39      136.31      6.53 o 
   5   1   8        2.81        3.31      2.16 o 
   6   1   8        9.03        7.66      3.78 o 
   7   1   8        3.58        3.61      4.04 o 
  -6   2   8       10.41        9.83      6.00 o 
  -5   2   8        0.78        0.99      3.68 o 
  -4   2   8       32.84       34.87      6.95 o 
  -3   2   8       78.60       85.16      5.64 o 
  -2   2   8      144.02      140.36     13.08 o 
  -1   2   8       60.65       66.37      3.24 o 
   0   2   8        5.63        3.94      1.19 o 
   1   2   8      869.31      901.97     26.29 o 
   2   2   8     1664.52     1623.83     24.41 o 
   3   2   8      277.08      261.42      8.19 o 
   4   2   8       49.29       48.21      4.53 o 
   5   2   8      110.52      107.43      6.60 o 
   6   2   8       16.28       15.89      3.87 o 
   7   2   8       21.31       19.66      6.85 o 
  -5   3   8       28.77       36.07      9.96 o 
  -4   3   8       42.41       33.80      7.24 o 
  -3   3   8       22.53       25.92      5.67 o 
  -2   3   8       62.01       58.87      4.63 o 
  -1   3   8        0.06       -0.90      1.00 o 
   0   3   8       77.65       75.71      3.39 o 
   1   3   8      181.83      174.12      5.14 o 
   2   3   8        0.00       -0.28      0.93 o 
   3   3   8       16.84       16.33      3.31 o 
   4   3   8       29.28       26.59      3.71 o 
   5   3   8        2.06        0.57      1.97 o 
   6   3   8        0.02       -0.07      2.35 o 
   7   3   8        2.59        3.69      3.94 o 
  -5   4   8        4.00        6.60      5.33 o 
  -4   4   8      295.03      316.03     17.87 o 
  -3   4   8        1.67       -0.56      2.95 o 
  -2   4   8        4.81        3.85      2.46 o 
  -1   4   8      315.97      312.31      7.89 o 
   0   4   8       15.93       15.64      2.35 o 
   1   4   8      159.84      152.01      4.88 o 
   2   4   8      203.84      197.39      5.91 o 
   3   4   8      133.82      138.03      6.37 o 
   4   4   8        6.74        7.96      3.20 o 
   5   4   8      124.44      112.04      6.87 o 
   6   4   8       88.07       85.53     10.62 o 
   7   4   8       55.84       56.15     10.04 o 
  -4   5   8       72.73       64.60     13.19 o 
  -3   5   8       95.44       91.85     10.37 o 
  -2   5   8        3.79        7.31      3.94 o 
  -1   5   8       19.89       22.43      3.26 o 
   0   5   8        0.24        0.68      1.31 o 
   1   5   8       17.05       19.01      2.71 o 
   2   5   8        0.22        0.27      1.36 o 
   3   5   8        0.00       -1.59      1.45 o 
   4   5   8        0.17       -0.02      1.82 o 
   5   5   8       22.72       23.89      6.06 o 
   6   5   8       37.68       45.31      8.75 o 
   7   5   8       74.28       84.08     11.90 o 
  -4   6   8       80.73       70.77     19.12 o 
  -3   6   8        0.92        1.48      4.19 o 
  -2   6   8       15.74       12.77      5.02 o 
  -1   6   8       63.80       60.18      6.06 o 
   0   6   8       47.49       48.38      4.49 o 
   1   6   8       30.60       34.80      3.88 o 
   2   6   8       74.86       82.04      5.28 o 
   3   6   8        0.01       -0.82      2.37 o 
   4   6   8       11.77       14.09      4.66 o 
   5   6   8       25.49       32.27      7.31 o 
   6   6   8        1.99        1.21      4.09 o 
   7   6   8       72.97       60.14     10.83 o 
  -3   7   8       27.03       29.77      8.48 o 
  -2   7   8       86.89      106.08     11.32 o 
  -1   7   8        0.53        2.01      2.73 o 
   0   7   8        1.90        2.14      2.52 o 
   1   7   8       54.05       54.45      6.30 o 
   2   7   8       53.31       55.76      6.09 o 
   3   7   8        7.58        6.94      4.18 o 
   4   7   8        7.04        4.97      3.90 o 
   5   7   8       21.58       25.31      6.93 o 
   6   7   8        5.76        2.83      4.38 o 
  -2   8   8       11.70       14.40      6.40 o 
  -1   8   8       46.13       45.64      8.43 o 
   0   8   8      189.81      209.23     20.20 o 
   1   8   8       33.39       40.26      5.81 o 
   2   8   8      213.20      201.31     10.64 o 
   3   8   8        8.52        1.23      3.52 o 
   4   8   8        1.26        2.33      3.90 o 
   5   8   8        5.04        0.52      3.79 o 
   6   8   8       14.64       15.65      6.85 o 
  -1   9   8        5.37        2.30      4.85 o 
   0   9   8       10.10        7.37      4.83 o 
   1   9   8       20.04       10.48      5.21 o 
   2   9   8        0.61        0.94      3.30 o 
   3   9   8       60.56       60.19     11.71 o 
   4   9   8        7.03        9.83      5.52 o 
   5   9   8        0.47        0.11      4.47 o 
   1  10   8       24.62       13.44      6.21 o 
   2  10   8       45.07       27.47     10.77 o 
   3  10   8       12.69       11.83      6.19 o 
   4  10   8       19.46       12.66      9.96 o 
  -3  -8   9        2.76        2.73      3.16 o 
  -2  -8   9       39.82       51.44      6.13 o 
  -1  -8   9       55.73       52.51      7.00 o 
   0  -8   9       12.90       12.42      3.43 o 
   1  -8   9        5.79        7.19      3.12 o 
  -4  -7   9        0.04       -2.66      2.77 o 
  -3  -7   9       57.14       75.38      7.41 o 
  -2  -7   9       40.22       42.46      5.34 o 
  -1  -7   9        6.30        3.77      2.65 o 
   0  -7   9       88.05       79.26      6.81 o 
   1  -7   9       31.62       31.80      3.99 o 
   2  -7   9        2.09        1.20      2.81 o 
   3  -7   9       11.60       16.40      4.88 o 
  -5  -6   9       20.82       24.79      5.78 o 
  -4  -6   9       14.60       15.34      4.56 o 
  -3  -6   9       43.48       48.75      5.94 o 
  -2  -6   9       17.03       17.97      3.71 o 
  -1  -6   9       65.63       63.83      4.45 o 
   0  -6   9      103.06       92.57      4.66 o 
   1  -6   9      141.15      132.96     12.26 o 
   2  -6   9        9.32        5.39      4.09 o 
   3  -6   9      123.16      147.07     10.17 o 
   4  -6   9        0.88        0.36      3.16 o 
  -6  -5   9       43.01       50.89     13.19 o 
  -5  -5   9       25.45       28.04      5.83 o 
  -4  -5   9       10.35       10.86      3.75 o 
  -3  -5   9        0.89        0.43      2.10 o 
  -2  -5   9       12.16       12.48      3.08 o 
  -1  -5   9       24.95       27.52      2.69 o 
   0  -5   9        0.17       -0.91      1.85 o 
   1  -5   9       70.92       71.87      7.94 o 
   2  -5   9       23.97       27.65      3.24 o 
   3  -5   9        4.84        3.32      2.60 o 
   4  -5   9       26.56       28.40      5.29 o 
  -6  -4   9       30.65       22.67      6.61 o 
  -5  -4   9        0.06        0.29      2.93 o 
  -4  -4   9      171.67      181.03     12.08 o 
  -3  -4   9      164.20      151.72      8.36 o 
  -2  -4   9      429.63      420.94     11.87 o 
  -1  -4   9      155.95      144.52      4.40 o 
   0  -4   9        7.82        4.80      2.76 o 
   1  -4   9        7.25       10.12      3.49 o 
   2  -4   9       45.80       41.46      3.42 o 
   3  -4   9      231.04      232.79      9.60 o 
   4  -4   9       46.60       45.22      5.91 o 
   5  -4   9      129.58      131.13     11.56 o 
  -6  -3   9        0.47        0.50      3.48 o 
  -5  -3   9       68.64       51.04      6.85 o 
  -4  -3   9       10.05       14.54      3.34 o 
  -3  -3   9        7.41        6.19      2.26 o 
  -2  -3   9      592.89      581.47     13.44 o 
  -1  -3   9        1.14        2.13      1.20 o 
   0  -3   9       13.33       11.70      1.71 o 
   1  -3   9       88.54       91.54      5.01 o 
   2  -3   9      154.84      148.45      5.03 o 
   3  -3   9        1.77        2.33      1.98 o 
   4  -3   9       13.90       15.97      3.79 o 
   5  -3   9        1.03       -0.83      2.87 o 
  -6  -2   9       27.26       28.38      7.86 o 
  -5  -2   9       28.13       25.52      4.54 o 
  -4  -2   9        1.04        0.24      2.04 o 
  -3  -2   9      304.28      282.72     10.63 o 
  -2  -2   9       10.14       11.82      2.80 o 
  -1  -2   9      978.57      934.14     10.24 o 
   0  -2   9      489.71      451.95      6.54 o 
   1  -2   9      639.52      589.41     11.36 o 
   2  -2   9       77.94       76.33      3.18 o 
   3  -2   9       41.37       41.00      3.91 o 
   4  -2   9      253.47      252.57     10.73 o 
   5  -2   9        2.31        3.25      3.12 o 
   6  -2   9       28.39       43.22      8.43 o 
  -6  -1   9        0.74        1.21      4.00 o 
  -5  -1   9        6.21        5.52      2.95 o 
  -4  -1   9      245.23      228.92      9.38 o 
  -3  -1   9       44.02       44.24      5.07 o 
  -2  -1   9       22.34       25.99      3.34 o 
  -1  -1   9      322.77      298.81      9.56 o 
   0  -1   9       70.82       65.47      2.79 o 
   1  -1   9        5.48        4.36      1.17 o 
   2  -1   9      110.96      108.13      3.89 o 
   3  -1   9       14.78       13.44      2.63 o 
   4  -1   9        7.32        5.52      2.37 o 
   5  -1   9       15.50       16.34      4.14 o 
   6  -1   9        3.60        3.54      3.51 o 
  -6   0   9       71.98       80.30     11.41 o 
  -5   0   9       28.59       31.13      5.68 o 
  -4   0   9      158.23      141.77      7.56 o 
  -3   0   9       80.60       65.86      6.11 o 
  -2   0   9       18.75       16.45      2.83 o 
  -1   0   9      138.77      136.75      7.41 o 
   0   0   9       41.05       40.88      2.41 o 
   1   0   9       81.42       69.91      2.93 o 
   2   0   9       65.89       61.31      4.01 o 
   3   0   9     1677.28     1624.48     25.98 o 
   4   0   9      798.28      798.79     23.05 o 
   5   0   9       37.75       35.76      4.69 o 
   6   0   9        2.26        3.30      3.26 o 
   7   0   9        1.76        0.82      3.81 o 
  -6   1   9       35.74       47.98     12.93 o 
  -5   1   9        4.39        2.14      4.18 o 
  -4   1   9       26.87       24.11      4.12 o 
  -3   1   9        9.14        8.05      2.99 o 
  -2   1   9       28.74       29.28      3.59 o 
  -1   1   9       39.33       40.39      3.64 o 
   0   1   9      334.29      339.27      6.86 o 
   1   1   9        1.71        2.17      1.07 o 
   2   1   9       68.12       64.40      4.82 o 
   3   1   9      217.43      214.13      7.56 o 
   4   1   9      152.92      147.13      7.03 o 
   5   1   9       81.72       85.69      6.38 o 
   6   1   9       97.80      101.54      8.90 o 
   7   1   9       30.40       27.65      6.39 o 
  -5   2   9        7.69        4.76      4.33 o 
  -4   2   9       20.26       19.42      5.89 o 
  -3   2   9       68.52       74.59      5.73 o 
  -2   2   9       30.13       24.61      3.46 o 
  -1   2   9      203.68      193.23      7.05 o 
   0   2   9       88.36      103.52      4.15 o 
   1   2   9     1489.06     1481.46     14.64 o 
   2   2   9       53.89       54.83      4.10 o 
   3   2   9       12.42       14.18      3.06 o 
   4   2   9      142.09      151.75      7.18 o 
   5   2   9       64.62       64.57      5.74 o 
   6   2   9       40.52       50.06      5.88 o 
   7   2   9        1.27        0.76      3.59 o 
  -5   3   9        3.25        3.51      4.66 o 
  -4   3   9       22.33       27.39      7.12 o 
  -3   3   9        6.38        3.90      4.04 o 
  -2   3   9        0.63        0.04      1.61 o 
  -1   3   9        5.91        6.51      1.72 o 
   0   3   9       81.47       83.32      4.06 o 
   1   3   9      134.75      133.16      4.87 o 
   2   3   9        1.82        2.07      1.58 o 
   3   3   9        4.96        4.53      2.01 o 
   4   3   9       78.62       77.17      5.68 o 
   5   3   9       17.64       17.33      3.62 o 
   6   3   9        0.03        0.60      2.45 o 
   7   3   9        2.61        4.75      4.08 o 
  -5   4   9       23.78       26.79      8.47 o 
  -4   4   9        0.41       -0.77      3.94 o 
  -3   4   9       26.89       27.06      6.38 o 
  -2   4   9      112.47      111.18      7.24 o 
  -1   4   9      212.29      223.04      8.24 o 
   0   4   9       28.05       29.28      3.02 o 
   1   4   9       82.52       72.44      4.11 o 
   2   4   9       93.59       89.32      5.24 o 
   3   4   9      110.08      117.84      6.19 o 
   4   4   9       59.95       64.70      6.45 o 
   5   4   9       26.66       31.19      4.61 o 
   6   4   9       20.28       28.88      7.42 o 
   7   4   9        2.27        0.00      4.57 o 
  -4   5   9        1.87        0.38      4.47 o 
  -3   5   9        0.24        0.27      3.48 o 
  -2   5   9       69.60       75.04      9.03 o 
  -1   5   9        0.94        0.83      1.85 o 
   0   5   9        8.64        8.70      2.17 o 
   1   5   9       60.18       63.25      4.21 o 
   2   5   9       42.18       38.63      4.20 o 
   3   5   9        3.52        4.82      2.25 o 
   4   5   9       25.78       28.03      4.13 o 
   5   5   9       26.67       26.79      6.57 o 
   6   5   9       64.91       70.15     10.28 o 
   7   5   9        1.43       -1.46      4.58 o 
  -4   6   9        0.26       -0.10      5.21 o 
  -3   6   9      256.52      266.06     16.95 o 
  -2   6   9        3.09        3.37      3.79 o 
  -1   6   9       23.46       27.15      4.72 o 
   0   6   9       19.93       21.34      3.57 o 
   1   6   9       12.47       15.19      3.06 o 
   2   6   9       95.08       94.65      6.93 o 
   3   6   9        9.88        6.96      3.87 o 
   4   6   9      149.20      141.37     11.42 o 
   5   6   9        7.72        8.64      4.66 o 
   6   6   9      181.45      196.52     25.04 o 
   7   6   9       66.94       54.66     15.08 o 
  -3   7   9        0.03        2.56      4.95 o 
  -2   7   9        1.87        3.24      4.33 o 
  -1   7   9        3.84        4.88      3.16 o 
   0   7   9       45.26       44.43      5.78 o 
   1   7   9        7.28        7.17      3.10 o 
   2   7   9       20.47       18.21      5.24 o 
   3   7   9       22.91       28.70      6.66 o 
   4   7   9        8.25        8.59      4.52 o 
   5   7   9        2.26        2.40      4.06 o 
   6   7   9        1.27       -0.29      4.09 o 
  -2   8   9        0.07        3.37      4.94 o 
  -1   8   9       28.47       43.08     12.12 o 
   0   8   9       13.48       15.60      5.63 o 
   1   8   9       20.92       17.04      5.67 o 
   2   8   9       73.02       80.59      9.71 o 
   3   8   9       54.51       58.64      9.09 o 
   4   8   9        1.66        3.23      4.28 o 
   5   8   9        0.29        2.39      4.45 o 
  -1   9   9       10.29        9.96      8.89 o 
   0   9   9       38.05       30.80     12.79 o 
   1   9   9       36.28       36.13      7.94 o 
   2   9   9        9.16       20.20      6.38 o 
   3   9   9       38.52       33.93      8.00 o 
   4   9   9       15.21       13.88      6.13 o 
   5   9   9        2.64        0.54      7.00 o 
   2  10   9        3.54        7.27      7.54 o 
   3  10   9       19.42       14.53      6.76 o 
  -3  -8  10        9.33        9.20      6.27 o 
  -2  -8  10        1.22        1.38      2.78 o 
  -1  -8  10       11.22       16.43      4.58 o 
   0  -8  10       30.14       25.33      3.93 o 
   1  -8  10       38.94       38.63      5.18 o 
  -4  -7  10       74.09       89.73      8.94 o 
  -3  -7  10       11.16        8.21      3.81 o 
  -2  -7  10        7.02        4.55      2.95 o 
  -1  -7  10       10.48       10.42      3.19 o 
   0  -7  10       38.01       40.57      4.87 o 
   1  -7  10       13.39       10.88      2.97 o 
   2  -7  10        0.06        0.00      2.65 o 
  -5  -6  10       83.46       86.98     14.27 o 
  -4  -6  10        0.13       -1.18      2.80 o 
  -3  -6  10        4.32        9.05      3.56 o 
  -2  -6  10       10.94        9.83      3.18 o 
  -1  -6  10       48.37       50.70      5.41 o 
   0  -6  10      171.78      197.34     12.64 o 
   1  -6  10       20.29       29.08      9.16 o 
   2  -6  10      119.77      121.31     10.25 o 
   3  -6  10        1.96        4.96      3.22 o 
  -5  -5  10       38.76       40.88      6.88 o 
  -4  -5  10        0.35        1.25      3.04 o 
  -3  -5  10       19.46       25.76      4.84 o 
  -2  -5  10       52.72       50.34      5.27 o 
  -1  -5  10       46.76       50.45      4.38 o 
   0  -5  10       10.36       14.40      3.78 o 
   1  -5  10      111.45      131.41     13.73 o 
   2  -5  10       14.62       14.92      2.80 o 
   3  -5  10       15.62       11.48      3.33 o 
   4  -5  10       41.38       43.93      6.53 o 
  -5  -4  10        5.49       10.67      4.32 o 
  -4  -4  10        0.65        0.36      2.59 o 
  -3  -4  10       14.37       14.93      3.71 o 
  -2  -4  10       29.50       33.12      3.82 o 
  -1  -4  10       10.00        7.13      2.21 o 
   0  -4  10      279.10      255.61     10.45 o 
   1  -4  10      321.23      279.84     22.22 o 
   2  -4  10        8.38        3.45      1.78 o 
   3  -4  10       25.08       26.28      4.07 o 
   4  -4  10        8.20        7.21      3.22 o 
   5  -4  10        3.90        2.50      3.71 o 
  -6  -3  10        8.94        5.86      5.61 o 
  -5  -3  10       10.54        9.99      4.31 o 
  -4  -3  10        8.94        4.87      2.53 o 
  -3  -3  10       25.73       27.38      3.97 o 
  -2  -3  10        2.83        2.31      1.89 o 
  -1  -3  10        2.20        1.69      1.54 o 
   0  -3  10        0.00        0.47      0.85 o 
   1  -3  10       88.68       88.63      3.05 o 
   2  -3  10       81.56       87.71      4.68 o 
   3  -3  10        4.14        2.92      2.24 o 
   4  -3  10       33.25       36.56      5.39 o 
   5  -3  10       43.92       52.19      7.08 o 
  -6  -2  10        0.05        0.23      4.66 o 
  -5  -2  10       20.47       20.45      4.39 o 
  -4  -2  10       24.65       24.14      4.21 o 
  -3  -2  10       74.35       88.65      6.03 o 
  -2  -2  10     1422.41     1371.56     35.89 o 
  -1  -2  10     2083.32     1978.93     39.65 o 
   0  -2  10      202.75      188.92      4.66 o 
   1  -2  10      105.12       98.07      3.51 o 
   2  -2  10       63.59       49.95      3.83 o 
   3  -2  10       45.23       50.98      4.41 o 
   4  -2  10      157.74      151.37     10.22 o 
   5  -2  10       67.50       76.59      7.80 o 
   6  -2  10      175.19      173.89     14.22 o 
  -6  -1  10        6.37        3.85      4.75 o 
  -5  -1  10        3.36        2.07      2.68 o 
  -4  -1  10      128.66      125.26      7.51 o 
  -3  -1  10        1.08        0.73      2.28 o 
  -2  -1  10       25.44       27.62      3.61 o 
  -1  -1  10      484.61      453.72     10.49 o 
   0  -1  10        7.95        8.69      1.74 o 
   1  -1  10       28.60       27.52      2.15 o 
   2  -1  10      114.12      103.16      5.12 o 
   3  -1  10       40.14       42.59      4.11 o 
   4  -1  10        0.01       -0.20      1.85 o 
   5  -1  10       29.83       29.90      5.36 o 
   6  -1  10        1.67        2.05      4.09 o 
  -6   0  10        3.72        2.15      6.46 o 
  -5   0  10        1.88        1.96      3.19 o 
  -4   0  10      139.43      137.09      7.83 o 
  -3   0  10       70.80       75.40      6.66 o 
  -2   0  10      217.91      207.20      7.93 o 
  -1   0  10        0.28        0.01      1.27 o 
   0   0  10        2.71        3.30      1.27 o 
   1   0  10        0.53       -0.18      0.97 o 
   2   0  10       52.98       49.68      4.40 o 
   3   0  10      168.51      160.40      6.86 o 
   4   0  10       21.66       21.48      3.57 o 
   5   0  10       97.86       94.24      6.69 o 
   6   0  10        0.23        1.50      2.89 o 
  -5   1  10        0.07       -1.20      3.49 o 
  -4   1  10        6.45        5.38      2.74 o 
  -3   1  10      203.41      211.81      8.90 o 
  -2   1  10        0.12        0.13      1.56 o 
  -1   1  10      100.12       95.92      5.24 o 
   0   1  10      155.93      154.21      4.95 o 
   1   1  10        2.31        2.12      1.24 o 
   2   1  10      137.03      129.11      5.85 o 
   3   1  10      143.04      148.86      6.69 o 
   4   1  10       52.83       48.71      4.86 o 
   5   1  10       55.06       52.03      5.45 o 
   6   1  10       29.47       35.73      6.21 o 
   7   1  10        2.89        3.15      5.13 o 
  -5   2  10       45.20       44.97     11.85 o 
  -4   2  10      104.89      104.16     11.13 o 
  -3   2  10      223.11      214.65      9.07 o 
  -2   2  10        0.98        1.16      1.83 o 
  -1   2  10        0.86        0.48      1.47 o 
   0   2  10        0.00        0.00      1.07 o 
   1   2  10      225.73      222.84      6.12 o 
   2   2  10        0.04       -0.50      1.28 o 
   3   2  10       35.16       26.95      4.18 o 
   4   2  10     1061.55     1043.66     23.98 o 
   5   2  10      121.69      110.05      7.24 o 
   6   2  10        0.00        0.04      2.64 o 
   7   2  10       14.04       16.66      5.45 o 
  -5   3  10        0.85       -0.70      4.18 o 
  -4   3  10        7.20        4.86      4.06 o 
  -3   3  10       40.45       48.39      8.09 o 
  -2   3  10        4.18        5.73      2.48 o 
  -1   3  10        2.67        3.34      1.94 o 
   0   3  10       80.48       84.06      4.28 o 
   1   3  10      102.43      103.01      5.27 o 
   2   3  10        0.07        0.54      1.54 o 
   3   3  10      110.06      102.58      5.92 o 
   4   3  10       83.96       85.08      7.15 o 
   5   3  10       42.28       40.69      5.08 o 
   6   3  10       28.16       27.80      4.92 o 
   7   3  10       14.00       17.50      5.56 o 
  -4   4  10       10.89        9.71      6.06 o 
  -3   4  10       88.21       98.59     11.71 o 
  -2   4  10        4.62        7.92      3.27 o 
  -1   4  10       32.45       34.25      4.15 o 
   0   4  10       50.43       46.50      3.77 o 
   1   4  10      257.75      261.12      9.67 o 
   2   4  10     1048.76     1034.02     18.07 o 
   3   4  10       13.30       11.21      2.85 o 
   4   4  10        4.14        2.24      2.17 o 
   5   4  10       60.66       69.35      8.28 o 
   6   4  10        5.30        8.85      3.71 o 
   7   4  10        4.29        2.41      5.04 o 
  -4   5  10       20.13       14.18      6.38 o 
  -3   5  10        3.90        4.32      4.47 o 
  -2   5  10       40.49       43.75      7.89 o 
  -1   5  10        5.86        3.94      2.64 o 
   0   5  10        5.93        5.18      1.93 o 
   1   5  10       46.15       52.93      4.14 o 
   2   5  10        0.85       -0.46      1.66 o 
   3   5  10        0.21       -1.58      1.65 o 
   4   5  10        5.31        5.10      2.65 o 
   5   5  10        0.00       -0.47      2.98 o 
   6   5  10        1.11       -1.75      4.00 o 
   7   5  10        0.57        3.77      7.54 o 
  -3   6  10       18.56       16.17      6.40 o 
  -2   6  10       17.44       12.92      5.60 o 
  -1   6  10       39.21       42.94      7.59 o 
   0   6  10       66.07       70.39      5.55 o 
   1   6  10        7.48        7.48      2.57 o 
   2   6  10      113.32      125.18      7.87 o 
   3   6  10        1.31       -0.32      2.76 o 
   4   6  10        0.26        1.08      3.43 o 
   5   6  10       10.08        6.81      4.83 o 
   6   6  10        8.16        3.09      5.79 o 
  -3   7  10       39.76       33.90      8.89 o 
  -2   7  10       27.30       27.26      8.21 o 
  -1   7  10       27.99       21.56      6.44 o 
   0   7  10        1.29        2.24      2.80 o 
   1   7  10        2.09        2.55      2.38 o 
   2   7  10        0.29       -2.16      2.76 o 
   3   7  10        3.32        0.47      3.17 o 
   4   7  10        0.23        0.10      3.52 o 
   5   7  10        9.19        9.17      5.39 o 
   6   7  10       16.82       13.49      6.66 o 
  -2   8  10       66.78       95.59     16.96 o 
  -1   8  10        4.58       -0.81      5.65 o 
   0   8  10       37.71       29.80     11.85 o 
   1   8  10        0.99        1.08      3.71 o 
   2   8  10       33.64       30.13      7.14 o 
   3   8  10        7.69        6.95      4.94 o 
   4   8  10        7.59        1.33      4.26 o 
   5   8  10       36.43       20.83      7.12 o 
   0   9  10        0.49        2.96      7.27 o 
   1   9  10       39.30       29.62     10.50 o 
   2   9  10        0.09        1.46      4.37 o 
   3   9  10        0.20        0.36      4.18 o 
   4   9  10        4.15        2.14      4.92 o 
  -1  -8  11       46.52       50.36      6.46 o 
  -3  -7  11        3.07        1.00      3.19 o 
  -2  -7  11       31.25       36.07      5.23 o 
  -1  -7  11       20.24       21.09      3.97 o 
   0  -7  11       77.59       85.90     15.08 o 
   2  -7  11        0.35        0.45      2.91 o 
  -4  -6  11      283.79      316.64     14.69 o 
  -3  -6  11       44.26       49.59      6.35 o 
  -2  -6  11       54.03       62.35      6.13 o 
  -1  -6  11       42.78       41.23      4.33 o 
   0  -6  11        0.24        1.88      5.92 o 
   1  -6  11        0.33        0.81      4.85 o 
   2  -6  11       61.67       66.84      5.23 o 
   3  -6  11        6.90       10.61      3.79 o 
  -5  -5  11        5.59        8.18      4.70 o 
  -4  -5  11        2.28        0.50      3.09 o 
  -3  -5  11       91.52       95.82      7.75 o 
  -2  -5  11       70.12       74.38      6.23 o 
  -1  -5  11        6.38        4.20      2.12 o 
   0  -5  11      105.92      101.40      9.51 o 
   1  -5  11       67.14       71.04      8.43 o 
   2  -5  11        0.15        0.13      1.78 o 
   3  -5  11       14.77       11.32      3.41 o 
   4  -5  11       33.24       29.86      5.57 o 
  -5  -4  11       16.17       21.41      5.65 o 
  -4  -4  11       39.45       36.87      6.10 o 
  -3  -4  11       47.59       50.13      6.00 o 
  -2  -4  11       47.66       45.27      4.46 o 
  -1  -4  11        0.06       -0.41      1.49 o 
   0  -4  11        4.29        2.76      1.06 o 
   1  -4  11      200.03      179.82     11.21 o 
   2  -4  11       42.55       43.21      4.01 o 
   3  -4  11      156.68      168.76      8.48 o 
   4  -4  11        1.33        3.64      3.18 o 
  -5  -3  11      105.03      126.36     10.43 o 
  -4  -3  11       19.09       20.58      4.91 o 
  -3  -3  11        4.25        0.40      2.11 o 
  -2  -3  11       15.18       15.41      3.33 o 
  -1  -3  11       57.06       60.16      4.39 o 
   0  -3  11        1.29        0.87      1.14 o 
   1  -3  11       89.65       87.56      3.65 o 
   2  -3  11       48.07       49.08      3.94 o 
   3  -3  11        2.16        6.15      2.50 o 
   4  -3  11       40.53       42.82      5.66 o 
   5  -3  11       32.18       32.08      6.14 o 
  -5  -2  11       32.70       33.29      5.45 o 
  -4  -2  11      163.33      166.97      8.78 o 
  -3  -2  11        3.46        2.61      2.23 o 
  -2  -2  11       99.68      104.08      6.06 o 
  -1  -2  11      242.60      252.47      8.22 o 
   0  -2  11        1.29        0.18      1.26 o 
   1  -2  11       61.37       53.59      4.18 o 
   2  -2  11      201.13      173.26      6.68 o 
   3  -2  11       93.64       91.38      5.73 o 
   4  -2  11       27.55       36.72      5.32 o 
   5  -2  11       30.95       34.94      6.01 o 
  -5  -1  11       27.38       26.10      5.01 o 
  -4  -1  11       34.43       40.44      5.34 o 
  -3  -1  11        7.63        5.20      3.28 o 
  -2  -1  11      340.29      326.83     11.69 o 
  -1  -1  11        0.04       -0.90      1.31 o 
   0  -1  11        8.67        9.31      2.39 o 
   1  -1  11       67.28       58.70      4.07 o 
   2  -1  11      136.79      137.06      6.70 o 
   3  -1  11       31.49       31.09      3.80 o 
   4  -1  11        1.39       -0.03      2.08 o 
   5  -1  11       18.61       18.57      4.71 o 
   6  -1  11       32.48       31.31      6.26 o 
  -5   0  11        2.68        4.61      4.52 o 
  -4   0  11        0.10       -0.44      2.28 o 
  -3   0  11      118.39      109.83      7.91 o 
  -2   0  11        0.63       -0.59      1.65 o 
  -1   0  11     1352.40     1292.33     24.80 o 
   0   0  11     1240.27     1179.33     16.78 o 
   1   0  11      232.88      204.12      6.97 o 
   2   0  11       64.06       70.07      5.25 o 
   3   0  11        8.69        6.77      2.28 o 
   4   0  11      234.54      247.89      9.50 o 
   5   0  11        4.06        1.67      2.79 o 
   6   0  11       18.12       22.18      5.53 o 
  -5   1  11        0.39        2.69      4.56 o 
  -4   1  11       70.23       67.92      6.59 o 
  -3   1  11       33.11       43.71      5.12 o 
  -2   1  11        9.83        9.29      2.58 o 
  -1   1  11      125.61      118.74      6.09 o 
   0   1  11       19.84       17.96      2.89 o 
   1   1  11        1.29        1.15      1.37 o 
   2   1  11       74.38       80.51      5.08 o 
   3   1  11        2.69        3.04      2.25 o 
   4   1  11        3.22        1.61      2.15 o 
   5   1  11        3.62        5.36      2.78 o 
   6   1  11        1.07        0.37      3.03 o 
  -5   2  11        0.27        0.15      4.47 o 
  -4   2  11       55.85       49.26      8.82 o 
  -3   2  11      133.29      130.94      7.57 o 
  -2   2  11       40.33       41.76      4.71 o 
  -1   2  11       73.65       74.43      5.34 o 
   0   2  11        8.76        5.96      2.14 o 
   1   2  11       27.14       25.24      3.23 o 
   2   2  11        6.20        4.52      2.00 o 
   3   2  11      362.13      367.37     12.37 o 
   4   2  11      350.26      344.96     11.27 o 
   5   2  11       68.08       75.65      6.56 o 
   6   2  11        6.45        6.55      3.33 o 
   7   2  11        6.39        6.44      5.60 o 
  -4   3  11        3.64        4.96      4.66 o 
  -3   3  11        0.06       -0.54      3.24 o 
  -2   3  11       42.02       46.67      5.05 o 
  -1   3  11       13.28       10.99      2.76 o 
   0   3  11      154.08      155.82      6.92 o 
   1   3  11        1.09        0.36      1.59 o 
   2   3  11        8.78       10.15      2.57 o 
   3   3  11      205.26      208.52      8.51 o 
   4   3  11       71.87       73.40      7.01 o 
   5   3  11       70.26       74.61      6.59 o 
   6   3  11       56.85       61.76      6.60 o 
   7   3  11       25.21       28.59      8.01 o 
  -4   4  11        0.40       -3.33      3.71 o 
  -3   4  11       89.06       86.98     10.73 o 
  -2   4  11       66.29       67.50      6.84 o 
  -1   4  11       32.36       39.21      4.64 o 
   0   4  11        2.98        3.42      2.10 o 
   1   4  11      203.02      207.84      8.08 o 
   2   4  11       30.23       35.44      4.18 o 
   3   4  11        3.17        4.40      2.23 o 
   4   4  11       17.73       21.81      3.85 o 
   5   4  11      103.48      111.55      9.26 o 
   6   4  11        0.10        0.99      4.26 o 
  -4   5  11       17.24       20.73     10.23 o 
  -3   5  11        1.75        0.27      3.81 o 
  -2   5  11        2.45        3.04      3.75 o 
  -1   5  11        1.48        2.91      2.71 o 
   0   5  11       16.25       19.80      3.58 o 
   1   5  11       39.02       40.91      4.55 o 
   2   5  11        3.40        2.28      2.13 o 
   3   5  11        1.63        1.85      2.14 o 
   4   5  11       49.37       48.31      5.44 o 
   5   5  11        6.34        8.61      5.04 o 
   6   5  11       11.87        5.18      4.91 o 
  -3   6  11       22.09       30.15      8.28 o 
  -2   6  11       77.71       85.06     10.83 o 
  -1   6  11       54.64       48.07      8.19 o 
   0   6  11       67.53       68.42      6.76 o 
   1   6  11        0.54        1.71      2.58 o 
   2   6  11      109.55      108.92      7.85 o 
   3   6  11      180.29      179.05     14.54 o 
   4   6  11        4.05        4.03      3.82 o 
   5   6  11       10.42        9.99      5.42 o 
   6   6  11        1.21        1.27      4.56 o 
  -2   7  11        8.59       10.74      6.00 o 
  -1   7  11        6.14        5.40      4.56 o 
   0   7  11        1.64        0.35      3.68 o 
   1   7  11       15.54       16.18      4.20 o 
   2   7  11       12.22       20.21      5.75 o 
   3   7  11        1.92       -0.70      3.03 o 
   4   7  11        1.19       -0.31      3.62 o 
   5   7  11       10.27       14.51      6.17 o 
  -1   8  11        0.24        0.00      6.73 o 
   0   8  11        0.04        0.00      6.19 o 
   1   8  11        0.79        0.81      5.12 o 
   2   8  11       20.45       18.62      6.25 o 
   3   8  11       11.40       12.36      6.60 o 
   4   8  11       18.81       18.42      8.48 o 
   5   8  11        0.50        0.40      4.38 o 
   0   9  11        3.17        2.96      8.08 o 
   1   9  11        3.16        3.23      6.46 o 
   2   9  11        2.27       -1.08      5.65 o 
   3   9  11       13.44       10.99      9.69 o 
   4   9  11        0.11       -1.37      4.85 o 
  -2  -7  12        0.01       -0.94      2.64 o 
  -1  -7  12       57.55       57.83      5.73 o 
   0  -7  12       30.23       25.04     10.23 o 
  -3  -6  12        1.48        1.22      2.84 o 
  -2  -6  12        0.31        2.85      2.64 o 
  -1  -6  12       49.75       55.62      5.16 o 
   0  -6  12       28.47       19.93      9.42 o 
   1  -6  12       62.56       58.16     13.19 o 
   2  -6  12       44.63       42.47      4.76 o 
  -4  -5  12       88.57       92.53     10.65 o 
  -3  -5  12        3.21        6.82      3.32 o 
  -2  -5  12       19.47       17.81      3.93 o 
  -1  -5  12        1.71        1.60      2.01 o 
   0  -5  12       76.37       85.24      9.23 o 
   1  -5  12       43.81       48.62      7.99 o 
   2  -5  12        0.39        1.09      2.05 o 
   3  -5  12       20.20       24.73      4.44 o 
  -5  -4  12       92.05      107.17     16.16 o 
  -4  -4  12       13.80       13.07      4.59 o 
  -3  -4  12      149.95      160.81      9.65 o 
  -2  -4  12        1.54        2.19      2.46 o 
  -1  -4  12      122.88      135.23      6.86 o 
   0  -4  12      116.54      110.80      6.80 o 
   1  -4  12        6.67        6.82      1.82 o 
   2  -4  12       84.25       67.23      5.49 o 
   3  -4  12       62.29       72.63      6.33 o 
   4  -4  12      100.74      111.36      8.59 o 
  -5  -3  12       31.21       39.68      7.31 o 
  -4  -3  12        0.59        1.37      3.21 o 
  -3  -3  12       23.42       27.08      4.40 o 
  -2  -3  12       38.18       45.17      5.16 o 
  -1  -3  12       77.23       73.46      5.10 o 
   0  -3  12        9.33        7.94      2.13 o 
   1  -3  12      141.24      139.82      5.70 o 
   2  -3  12       24.84       28.46      3.66 o 
   3  -3  12       17.77       20.76      3.91 o 
   4  -3  12       44.43       48.59      6.27 o 
   5  -3  12       18.66       12.92      4.46 o 
  -5  -2  12       84.40      100.49      8.43 o 
  -4  -2  12        2.83        1.80      2.69 o 
  -3  -2  12       17.02       11.90      4.35 o 
  -2  -2  12        3.87        0.53      1.89 o 
  -1  -2  12        0.66       -1.23      1.51 o 
   0  -2  12      101.16       95.78      5.28 o 
   1  -2  12      176.43      134.02      6.14 o 
   2  -2  12       70.00       45.20      4.51 o 
   3  -2  12      101.89      103.53      6.22 o 
   4  -2  12       18.69       18.22      4.34 o 
   5  -2  12       23.17       28.18      5.76 o 
  -5  -1  12        0.81        0.98      3.25 o 
  -4  -1  12        0.03        1.02      2.54 o 
  -3  -1  12        1.45       -0.62      2.38 o 
  -2  -1  12       62.26       62.23      5.41 o 
  -1  -1  12        0.03       -0.27      1.54 o 
   0  -1  12       14.17       12.31      2.59 o 
   1  -1  12       86.44       72.32      4.61 o 
   2  -1  12      126.06      116.67      6.64 o 
   3  -1  12        2.79        2.47      2.00 o 
   4  -1  12       24.34       25.59      4.19 o 
   5  -1  12       44.67       47.84     10.10 o 
  -5   0  12       57.96       42.55     12.66 o 
  -4   0  12       20.85       19.58      5.48 o 
  -3   0  12      170.85      195.07     10.52 o 
  -2   0  12      349.03      351.52     11.24 o 
  -1   0  12      863.68      871.91     18.90 o 
   0   0  12      165.76      165.29      6.91 o 
   1   0  12      109.40      121.33      5.75 o 
   2   0  12       45.64       53.44      4.53 o 
   3   0  12       87.14       87.44      6.66 o 
   4   0  12      117.74      111.10      7.84 o 
   5   0  12       11.14       16.06      4.44 o 
   6   0  12       59.03       56.61      7.87 o 
  -5   1  12        2.08       -0.27      4.57 o 
  -4   1  12       73.54       71.43      6.98 o 
  -3   1  12        0.71       -0.65      2.18 o 
  -2   1  12        0.81       -0.12      1.88 o 
  -1   1  12      366.30      383.24     11.13 o 
   0   1  12        2.23        1.83      1.78 o 
   1   1  12        3.01        3.42      1.83 o 
   2   1  12       52.25       59.42      4.79 o 
   3   1  12       40.94       45.54      5.33 o 
   4   1  12        4.93        6.94      2.70 o 
   5   1  12        2.42        3.55      2.63 o 
   6   1  12        1.57        2.79      3.46 o 
  -4   2  12       34.88       35.42      8.16 o 
  -3   2  12       16.08       18.50      4.07 o 
  -2   2  12      100.76       98.70      6.81 o 
  -1   2  12        1.28        0.64      1.89 o 
   0   2  12      150.23      130.90      6.46 o 
   1   2  12      137.13      139.89      6.44 o 
   2   2  12       53.61       48.97      4.61 o 
   3   2  12        5.93        5.22      2.31 o 
   4   2  12       11.85        9.94      3.53 o 
   5   2  12      152.91      174.57     10.55 o 
   6   2  12        0.13        0.53      2.88 o 
  -4   3  12        2.52       -2.42      3.82 o 
  -3   3  12       96.92       94.76     11.14 o 
  -2   3  12        0.81        0.63      2.17 o 
  -1   3  12       14.96       13.31      3.19 o 
   0   3  12      107.37      110.24      6.28 o 
   1   3  12       26.51       29.46      3.81 o 
   2   3  12       27.34       23.78      3.57 o 
   3   3  12       61.41       63.67      5.58 o 
   4   3  12       26.12       21.78      4.06 o 
   5   3  12       45.42       52.08      6.95 o 
   6   3  12        7.85       10.24      3.94 o 
  -4   4  12       13.50       16.44      7.17 o 
  -3   4  12      127.53      132.82     13.13 o 
  -2   4  12       38.70       28.46      5.38 o 
  -1   4  12        3.93        3.47      2.35 o 
   0   4  12       10.75       12.61      3.09 o 
   1   4  12       80.09       77.32      5.70 o 
   2   4  12        0.33        0.01      1.83 o 
   3   4  12       30.00       35.77      4.63 o 
   4   4  12      505.49      503.31     15.28 o 
   5   4  12      179.93      169.37      9.24 o 
   6   4  12       43.45       38.73      8.85 o 
  -3   5  12        9.91        8.19      5.79 o 
  -2   5  12        0.22        0.86      3.99 o 
  -1   5  12        1.87       -0.78      2.43 o 
   0   5  12       13.98       12.38      3.69 o 
   1   5  12       73.28       68.04      5.74 o 
   2   5  12        2.19        0.95      2.04 o 
   3   5  12       16.69       15.79      3.58 o 
   4   5  12       65.46       71.20      6.56 o 
   5   5  12       33.36       31.41      7.82 o 
   6   5  12       38.13       32.45      8.57 o 
  -3   6  12       28.27       32.41      8.73 o 
  -2   6  12       11.66        8.46      5.21 o 
  -1   6  12        0.77        3.05      3.99 o 
   0   6  12       17.78       18.50      4.51 o 
   1   6  12       46.05       49.93      6.12 o 
   2   6  12      275.54      291.42     22.67 o 
   3   6  12        0.37        0.16      3.14 o 
   4   6  12        3.82       -2.86      2.98 o 
   5   6  12       34.83       36.10      8.19 o 
   6   6  12        2.72        4.45      5.13 o 
  -2   7  12       10.12        9.01      6.19 o 
  -1   7  12        5.52        0.54      4.28 o 
   0   7  12        0.01       -1.08      3.71 o 
   1   7  12        9.71        8.45      4.66 o 
   2   7  12        1.66        0.88      3.49 o 
   3   7  12        0.02       -0.70      3.71 o 
   4   7  12        0.01       -2.27      3.41 o 
   5   7  12        0.26        3.11      4.79 o 
  -1   8  12       18.89       27.74     11.58 o 
   2   8  12        8.11       10.11      5.42 o 
   3   8  12        7.02        5.08      4.98 o 
   4   8  12       13.95        9.64      5.63 o 
   2   9  12        1.72        6.46      7.27 o 
   3   9  12        1.62        2.71      4.85 o 
  -3  -6  13        1.69        5.65      5.71 o 
  -2  -6  13       19.71       19.19      5.06 o 
  -1  -6  13       97.95      121.30      7.11 o 
   0  -6  13       32.78       51.70     13.19 o 
   2  -6  13       53.12       78.09     15.89 o 
  -4  -5  13        1.53        1.35      7.81 o 
  -3  -5  13        8.77        6.55      3.57 o 
  -2  -5  13       43.31       38.18      5.34 o 
  -1  -5  13       22.97       21.18      3.72 o 
   0  -5  13      103.82      110.21      5.53 o 
   1  -5  13       15.53       14.81      8.08 o 
   2  -5  13        1.70        0.67      2.83 o 
   3  -5  13       41.14       48.22      5.62 o 
  -4  -4  13      213.21      258.06     23.29 o 
  -3  -4  13       73.46       72.33      7.48 o 
  -2  -4  13       18.99       23.95      4.53 o 
  -1  -4  13       56.07       55.05      5.15 o 
   0  -4  13       15.22       18.39      3.09 o 
   1  -4  13        2.11        2.43      2.00 o 
   2  -4  13      109.03      116.85      6.98 o 
   3  -4  13        4.79       14.33      3.84 o 
   4  -4  13        3.55        6.92      3.93 o 
  -4  -3  13       10.29        4.55      4.05 o 
  -3  -3  13      124.13      134.36      8.11 o 
  -2  -3  13       37.49       40.51      5.38 o 
  -1  -3  13       13.67       16.47      3.16 o 
   0  -3  13       67.10       67.31      5.23 o 
   1  -3  13      100.50      112.93      7.64 o 
   2  -3  13        2.14        0.65      2.15 o 
   3  -3  13       14.39       12.79      3.52 o 
   4  -3  13       56.01       64.86      7.09 o 
  -5  -2  13        3.93        3.23      5.05 o 
  -4  -2  13       41.07       55.73      6.46 o 
  -3  -2  13       12.94       18.55      3.96 o 
  -2  -2  13        0.01        0.45      2.10 o 
  -1  -2  13        3.80        2.68      1.99 o 
   0  -2  13       42.79       43.06      4.73 o 
   1  -2  13       69.30       54.75      5.02 o 
   2  -2  13       16.55       17.59      3.49 o 
   3  -2  13       94.14       89.62      6.96 o 
   4  -2  13       19.37       11.06      3.94 o 
   5  -2  13       73.08       69.22      8.18 o 
  -5  -1  13      171.93      201.85     12.95 o 
  -4  -1  13        0.14        0.89      2.85 o 
  -3  -1  13        0.01       -0.28      2.40 o 
  -2  -1  13       26.43       31.30      4.50 o 
  -1  -1  13       36.49       36.86      4.28 o 
   0  -1  13        0.39       -0.56      1.84 o 
   1  -1  13       57.52       56.12      5.40 o 
   2  -1  13       66.16       67.47      5.07 o 
   3  -1  13        0.95       -0.41      2.04 o 
   4  -1  13       44.79       43.42      5.18 o 
   5  -1  13       35.28       42.17      6.61 o 
  -5   0  13      104.47       95.06     17.50 o 
  -4   0  13        7.58        3.41      2.98 o 
  -3   0  13        0.67        2.51      2.87 o 
  -2   0  13        3.15        2.06      2.28 o 
  -1   0  13      281.42      302.77     10.27 o 
   0   0  13       24.86       22.90      4.14 o 
   1   0  13       34.06       28.52      4.39 o 
   2   0  13      159.90      135.24      6.74 o 
   3   0  13        0.16        1.16      2.25 o 
   4   0  13       91.20      104.64      7.20 o 
   5   0  13        4.42        4.65      3.55 o 
  -4   1  13       28.87       32.86      5.55 o 
  -3   1  13       10.39       12.52      3.65 o 
  -2   1  13       49.77       49.73      5.44 o 
  -1   1  13       24.89       32.28      4.34 o 
   0   1  13       12.19       13.93      3.61 o 
   1   1  13       21.52       11.70      3.34 o 
   2   1  13       78.89       75.65      5.54 o 
   3   1  13       79.06       76.93      6.01 o 
   4   1  13        2.83        5.83      3.16 o 
   5   1  13       16.73       19.59      5.40 o 
   6   1  13       19.65       17.36      5.33 o 
  -4   2  13       12.33        4.84      5.23 o 
  -3   2  13       48.70       45.22      5.88 o 
  -2   2  13       13.26       14.58      3.58 o 
  -1   2  13      560.22      574.24     14.54 o 
   0   2  13      843.58      829.41     19.89 o 
   1   2  13       25.13       19.80      4.08 o 
   2   2  13      117.02      124.85      6.71 o 
   3   2  13       13.58       18.02      3.58 o 
   4   2  13      153.50      169.08      9.88 o 
   5   2  13        6.23        4.46      3.40 o 
   6   2  13        1.45        2.25      3.25 o 
  -4   3  13        2.34        1.08      7.00 o 
  -3   3  13       34.74       36.52      8.38 o 
  -2   3  13       12.51       11.32      3.50 o 
  -1   3  13        5.54        5.69      2.99 o 
   0   3  13       24.27       25.59      4.71 o 
   1   3  13        0.10        1.77      2.37 o 
   2   3  13       16.63       19.58      3.48 o 
   3   3  13        1.94        1.96      2.25 o 
   4   3  13        0.08        1.54      2.34 o 
   5   3  13        0.03       -0.90      2.77 o 
   6   3  13        2.15       -0.22      3.45 o 
  -3   4  13       56.61       58.51     10.28 o 
  -2   4  13       20.77       24.28      5.33 o 
  -1   4  13       24.67       24.75      4.32 o 
   0   4  13        2.85        5.21      3.05 o 
   1   4  13        0.26        0.91      2.52 o 
   2   4  13       13.94       19.22      3.70 o 
   3   4  13       42.80       46.72      5.40 o 
   4   4  13       33.50       31.13      4.87 o 
   5   4  13        1.34       -0.04      2.66 o 
   6   4  13        0.01       -3.48      3.20 o 
  -3   5  13        1.41        4.45      5.42 o 
  -2   5  13       32.05       30.66      7.61 o 
  -1   5  13        8.18       11.00      4.16 o 
   0   5  13       27.80       19.15      5.89 o 
   1   5  13        5.88        4.59      3.14 o 
   2   5  13        7.72        6.97      2.96 o 
   3   5  13       91.20       90.52      6.99 o 
   4   5  13       12.01        8.06      3.33 o 
   5   5  13       21.01       14.94      6.27 o 
   6   5  13       37.63       41.57      9.42 o 
  -2   6  13       54.93       68.53     10.85 o 
  -1   6  13        3.71        5.90      4.71 o 
   0   6  13        5.70        6.93      4.45 o 
   1   6  13       13.56       11.41      5.23 o 
   2   6  13       36.11       36.47      6.09 o 
   3   6  13        2.88        3.08      3.31 o 
   4   6  13        0.01        1.42      3.79 o 
   5   6  13       64.99       72.78     11.23 o 
  -1   7  13        0.31        0.13      4.57 o 
   0   7  13        0.37       -1.62      5.92 o 
   1   7  13        5.37        6.06      4.57 o 
   2   7  13        5.45        2.05      3.99 o 
   3   7  13        1.94        0.28      3.68 o 
   4   7  13       14.45       10.94      6.06 o 
   5   7  13        3.73        1.08      6.46 o 
   2   8  13       27.81       16.84      6.57 o 
   3   8  13       70.52       75.59     11.14 o 
   4   8  13        4.47        0.65      5.13 o 
  -1  -6  14        2.02        2.15      2.77 o 
   0  -6  14       34.18       32.58     12.39 o 
  -3  -5  14       26.84       29.62     11.85 o 
  -2  -5  14        9.93       13.87      4.09 o 
  -1  -5  14       76.44       82.21      6.41 o 
   0  -5  14       48.89       51.16      5.12 o 
   1  -5  14        0.02        1.62      5.39 o 
   2  -5  14       11.01        7.81      3.23 o 
  -3  -4  14        0.86        1.86      3.33 o 
  -2  -4  14       11.47        9.33      3.58 o 
  -1  -4  14       28.95       25.86      4.29 o 
   0  -4  14       43.06       49.78      7.23 o 
   1  -4  14       36.31       32.80      3.73 o 
   2  -4  14       93.26      102.60      8.08 o 
   3  -4  14       14.47       17.19      4.50 o 
  -4  -3  14       31.44       47.69      7.52 o 
  -3  -3  14        1.32        1.58      2.65 o 
  -2  -3  14       35.44       30.81      5.08 o 
  -1  -3  14        0.03       -0.02      2.01 o 
   0  -3  14       83.16       89.40      6.35 o 
   1  -3  14       62.84       64.06      5.42 o 
   2  -3  14        0.00        0.20      2.16 o 
   3  -3  14       19.35       20.11      4.83 o 
   4  -3  14       16.13       17.37      4.70 o 
  -4  -2  14        1.24        0.66      3.15 o 
  -3  -2  14      217.50      244.73     10.90 o 
  -2  -2  14       58.11       62.29      5.97 o 
  -1  -2  14       32.15       37.93      4.59 o 
   0  -2  14       97.80       99.71      6.96 o 
   1  -2  14       10.01        6.86      2.70 o 
   2  -2  14       90.44       82.99      6.55 o 
   3  -2  14      155.23      178.12     10.76 o 
   4  -2  14      164.05      185.44     10.63 o 
  -4  -1  14        0.30       -1.65      2.83 o 
  -3  -1  14        9.05       11.55      4.13 o 
  -2  -1  14       21.92       25.33      4.38 o 
  -1  -1  14       64.67       62.67      5.57 o 
   0  -1  14        6.57        6.57      2.71 o 
   1  -1  14       77.38       77.11      6.27 o 
   2  -1  14       31.32       34.87      5.81 o 
   3  -1  14        9.46        9.59      3.36 o 
   4  -1  14       24.84       17.82      4.54 o 
   5  -1  14       34.57       28.89      6.10 o 
  -4   0  14        9.85       12.56      4.30 o 
  -3   0  14        0.56       -0.22      2.77 o 
  -2   0  14        0.01       -0.21      2.17 o 
  -1   0  14        0.96        4.07      2.41 o 
   0   0  14       14.73       17.86      4.12 o 
   1   0  14        6.11        0.26      2.16 o 
   2   0  14       17.93        5.32      2.85 o 
   3   0  14       84.44       89.31      6.49 o 
   4   0  14        2.44        5.11      3.31 o 
   5   0  14        2.92        4.10      3.71 o 
  -4   1  14       26.56       37.93      6.20 o 
  -3   1  14        0.02        3.20      2.79 o 
  -2   1  14       59.35       64.90      6.28 o 
  -1   1  14        3.66        3.33      2.51 o 
   0   1  14       39.34       43.02      5.65 o 
   1   1  14       82.58       87.31      7.25 o 
   2   1  14       61.37       61.04      6.46 o 
   3   1  14        7.01        6.65      2.85 o 
   4   1  14       11.70        8.21      3.51 o 
   5   1  14       43.12       46.17      6.89 o 
  -4   2  14       56.03       56.47     10.66 o 
  -3   2  14       39.50       44.00      6.16 o 
  -2   2  14       54.65       58.91      6.22 o 
  -1   2  14      132.53      133.07      7.74 o 
   0   2  14      222.17      240.24     11.42 o 
   1   2  14        9.76       14.15      3.88 o 
   2   2  14       29.37       38.44      5.60 o 
   3   2  14       54.03       53.55      5.61 o 
   4   2  14       12.13       10.67      3.51 o 
   5   2  14       15.46       21.77      5.26 o 
   6   2  14        6.35        0.05      4.72 o 
  -3   3  14        0.32        2.38      4.75 o 
  -2   3  14        3.09       -0.92      2.66 o 
  -1   3  14      135.25      139.00      7.97 o 
   0   3  14        5.40        8.80      3.52 o 
   1   3  14       41.25       44.33      5.97 o 
   2   3  14       29.77       28.87      5.17 o 
   3   3  14       13.23       13.02      3.58 o 
   4   3  14       29.20       27.15      4.70 o 
   5   3  14        0.71       -1.44      2.76 o 
   6   3  14        4.93        5.74      5.48 o 
  -3   4  14        0.28        0.54      4.95 o 
  -2   4  14       39.95       47.27      8.75 o 
  -1   4  14        0.02        0.73      2.60 o 
   0   4  14      142.08      143.23      9.52 o 
   1   4  14      213.42      229.80     11.80 o 
   2   4  14        0.01        0.27      2.54 o 
   3   4  14        8.24        8.93      3.26 o 
   4   4  14       30.55       29.41      5.07 o 
   5   4  14      158.87      173.24     11.10 o 
  -2   5  14        0.14       -3.70      3.94 o 
  -1   5  14        2.82        9.65      5.10 o 
   0   5  14       30.52       27.23      6.63 o 
   1   5  14       27.74       20.98      4.94 o 
   2   5  14        0.01        0.99      2.90 o 
   3   5  14       34.08       33.26      5.04 o 
   4   5  14       29.11       25.54      4.93 o 
   5   5  14       16.72        9.80      5.79 o 
  -2   6  14       30.33       27.19      8.28 o 
  -1   6  14       10.04       12.12      8.62 o 
   0   6  14        0.38       -1.35      4.00 o 
   1   6  14       16.49       15.90      5.82 o 
   2   6  14       10.33       12.28      5.48 o 
   3   6  14       34.29       37.89      6.52 o 
   4   6  14      126.48      130.69     13.48 o 
   5   6  14       46.51       67.41     11.51 o 
  -1   7  14        5.36        9.69      8.35 o 
   0   7  14        3.22        0.27      6.46 o 
   1   7  14       24.29       15.87      6.60 o 
   2   7  14        1.64       -5.65      5.12 o 
   3   7  14        0.70        0.15      4.28 o 
   4   7  14       47.81       42.05      9.20 o 
   2   8  14       32.83       22.89     10.23 o 
   3   8  14        2.84        3.52      5.13 o 
  -2  -5  15        6.97        8.62      8.62 o 
  -1  -5  15       24.82       20.96      4.84 o 
   0  -5  15        5.91        5.65      3.23 o 
   1  -5  15        1.05        0.54      6.46 o 
  -3  -4  15        0.40       -2.69      6.19 o 
  -2  -4  15        2.61       -1.11      2.84 o 
  -1  -4  15      198.53      236.11     12.11 o 
   0  -4  15       20.84       35.36      4.58 o 
   1  -4  15       91.43       86.93      6.04 o 
   2  -4  15       88.28      100.33      7.51 o 
  -3  -3  15        2.48        2.10      3.62 o 
  -2  -3  15       40.05       44.42      7.12 o 
  -1  -3  15        5.27        5.61      2.99 o 
   0  -3  15      103.13      111.83      7.56 o 
   1  -3  15       29.17       32.60      4.57 o 
   2  -3  15        2.20        3.84      2.88 o 
   3  -3  15       23.94       29.08      6.46 o 
  -3  -2  15       11.77       11.78      4.03 o 
  -2  -2  15        7.00        7.48      3.60 o 
  -1  -2  15      104.91      110.64      8.16 o 
   0  -2  15       11.06       10.76      3.45 o 
   1  -2  15        7.23       12.71      3.44 o 
   2  -2  15       46.95       40.58      5.24 o 
   3  -2  15        0.49       -0.28      2.80 o 
   4  -2  15       11.88       13.43      7.14 o 
  -3  -1  15       82.81       90.41      9.00 o 
  -2  -1  15        3.24        3.14      2.70 o 
  -1  -1  15       40.51       39.77      5.84 o 
   0  -1  15       30.10       30.38      4.93 o 
   1  -1  15       88.73       89.26      7.23 o 
   2  -1  15        8.56       10.22      3.44 o 
   3  -1  15        9.59        9.87      3.20 o 
   4  -1  15       50.70       53.53      6.79 o 
  -3   0  15       10.46       11.43      4.61 o 
  -2   0  15       30.18       36.05      5.22 o 
  -1   0  15       11.56       13.51      4.10 o 
   0   0  15       21.44       17.55      4.16 o 
   1   0  15       13.55        6.95      3.21 o 
   2   0  15        9.95       10.34      3.51 o 
   3   0  15       79.19       67.80      6.21 o 
   4   0  15       94.12      114.41      9.06 o 
   5   0  15      133.40      138.14     19.93 o 
  -3   1  15        6.58        2.85      3.33 o 
  -2   1  15       38.86       43.98      5.80 o 
  -1   1  15        0.86        1.63      2.77 o 
   0   1  15        3.21        3.91      2.90 o 
   1   1  15       32.44       34.10      5.39 o 
   2   1  15       38.09       48.90      6.32 o 
   3   1  15        0.66       -2.14      2.04 o 
   4   1  15       26.34       30.98      5.16 o 
   5   1  15       14.20       12.88      5.00 o 
  -3   2  15       11.57       10.31      4.18 o 
  -2   2  15        4.19        4.71      3.28 o 
  -1   2  15      139.69      146.27      9.87 o 
   0   2  15       53.95       58.52      6.90 o 
   1   2  15       15.30        9.45      3.79 o 
   2   2  15       33.08       25.52      5.13 o 
   3   2  15        5.63        2.93      2.68 o 
   4   2  15      111.31      123.98      8.59 o 
   5   2  15        9.51       13.11      4.26 o 
  -3   3  15        1.37        2.82      4.59 o 
  -2   3  15        0.57        0.46      2.99 o 
  -1   3  15       72.31       89.00      8.67 o 
   0   3  15        0.96        1.92      3.13 o 
   1   3  15        0.46       -0.97      2.64 o 
   2   3  15       56.15       57.77      6.98 o 
   3   3  15       49.46       53.76      6.00 o 
   4   3  15        2.29        0.62      2.88 o 
   5   3  15        3.42        2.69      3.36 o 
  -2   4  15        3.35        3.65      4.91 o 
  -1   4  15      122.37      123.66     10.15 o 
   0   4  15      204.31      207.03     14.44 o 
   1   4  15       15.80       15.21      4.58 o 
   2   4  15       72.31       83.08      8.26 o 
   3   4  15       32.58       40.75      5.55 o 
   4   4  15       53.32       57.91      6.77 o 
   5   4  15        0.02        1.00      3.30 o 
  -2   5  15       11.68        9.81      6.00 o 
  -1   5  15        6.51        2.02      4.76 o 
   0   5  15       28.71       16.43      9.16 o 
   1   5  15        5.75        3.05      3.52 o 
   2   5  15        2.35       -0.76      3.13 o 
   3   5  15        2.15        1.50      3.37 o 
   4   5  15        0.16       -1.00      2.99 o 
   5   5  15        4.09        3.77      7.54 o 
  -1   6  15        8.76        1.08      7.00 o 
   0   6  15        0.33        4.02      4.83 o 
   1   6  15        6.93       10.28      5.70 o 
   2   6  15       48.89       58.16      9.80 o 
   3   6  15       30.23       35.31      8.39 o 
   4   6  15        0.26       -2.98      4.33 o 
   0   7  15        1.35        1.08      7.27 o 
   1   7  15        7.96        5.79      5.21 o 
   2   7  15       16.25       11.31      8.89 o 
   3   7  15        9.41       11.04      9.16 o 
  -1  -4  16        3.45        0.81      4.04 o 
   0  -4  16       65.95       73.03      7.09 o 
   1  -4  16        6.77        1.64      2.72 o 
  -2  -3  16       26.51       27.01      9.16 o 
  -1  -3  16       74.29       73.34      7.24 o 
   0  -3  16       35.65       32.87      5.21 o 
   1  -3  16        2.86        2.60      2.77 o 
   2  -3  16        7.88        7.52      3.45 o 
  -3  -2  16       10.39       12.93      7.27 o 
  -2  -2  16        6.89        7.00      4.52 o 
  -1  -2  16        0.02        1.59      2.84 o 
   0  -2  16      126.18      161.14      9.63 o 
   1  -2  16       17.38       16.91      3.93 o 
   2  -2  16      147.47      165.56     10.96 o 
   3  -2  16       28.90       29.85      5.43 o 
  -3  -1  16        9.59        9.95      5.52 o 
  -2  -1  16       16.09       20.24      5.14 o 
  -1  -1  16        1.59        1.86      3.09 o 
   0  -1  16       44.45       48.04      6.25 o 
   1  -1  16       50.92       46.90      6.55 o 
   2  -1  16        1.07       -0.18      3.13 o 
   3  -1  16       13.41       11.50      4.28 o 
   4  -1  16        9.11        8.08      7.81 o 
  -3   0  16       68.24       84.33      9.20 o 
  -2   0  16       33.09       34.91      8.86 o 
  -1   0  16        0.02        1.99      2.99 o 
   0   0  16      140.98      137.48     13.61 o 
   1   0  16       15.28       14.82      4.17 o 
   2   0  16       93.23      113.82     10.14 o 
   3   0  16       88.25      101.81     10.26 o 
   4   0  16      123.08      154.77      9.46 o 
  -3   1  16        0.12       -0.58      3.55 o 
  -2   1  16       15.84       16.98      5.18 o 
  -1   1  16       14.63       14.70      4.57 o 
   0   1  16        0.03        1.85      2.93 o 
   1   1  16       18.92       19.03      5.48 o 
   2   1  16       26.71       31.73      5.60 o 
   3   1  16        1.47        0.59      3.01 o 
   4   1  16        9.20       10.81      4.00 o 
  -2   2  16        4.11        2.53      3.72 o 
  -1   2  16       10.25        9.43      4.21 o 
   0   2  16        8.65       14.94      4.49 o 
   1   2  16        1.26        3.22      3.21 o 
   2   2  16        0.35       -0.11      2.99 o 
   3   2  16        2.80        1.58      3.24 o 
   4   2  16        2.14        0.90      3.10 o 
  -2   3  16        6.30        1.67      4.05 o 
  -1   3  16        0.01        0.43      3.27 o 
   0   3  16       12.88       13.47      4.63 o 
   1   3  16       42.19       41.78      8.05 o 
   2   3  16       13.43       13.27      4.33 o 
   3   3  16       10.47       11.75      4.47 o 
   4   3  16        9.03        5.61      3.60 o 
  -1   4  16       18.83       17.10      6.85 o 
   0   4  16      186.01      193.24     14.66 o 
   1   4  16       18.13       12.57      4.60 o 
   2   4  16        8.72        9.79      4.20 o 
   3   4  16        6.86        3.91      3.65 o 
   4   4  16        0.96        2.55      3.27 o 
  -1   5  16       16.25       12.70      6.53 o 
   0   5  16        0.74       -1.88      4.38 o 
   1   5  16       22.28       24.99      7.94 o 
   2   5  16        8.55       11.07      4.76 o 
   3   5  16        3.29        3.40      3.91 o 
   4   5  16       37.20       38.49      6.28 o 
   0   6  16       33.59       22.26      8.35 o 
   1   6  16       71.44       67.44     10.64 o 
   2   6  16        9.74        9.28      5.79 o 
   3   6  16       29.14       37.28      8.75 o 
  -1  -3  17       22.88       28.81     11.04 o 
   0  -3  17        7.46       11.22      4.04 o 
   1  -3  17        0.62       -0.02      2.83 o 
  -1  -2  17      206.80      228.48     14.19 o 
   0  -2  17       23.11       28.92      5.44 o 
   1  -2  17      103.97      107.31     12.28 o 
   2  -2  17       37.69       52.10      6.48 o 
  -2  -1  17       30.68       24.64      7.62 o 
  -1  -1  17        0.48        4.39      3.57 o 
   0  -1  17       84.11       99.19      8.63 o 
   1  -1  17       19.63       16.79      4.62 o 
   2  -1  17        0.06        1.29      3.00 o 
   3  -1  17       10.48       17.50      9.42 o 
  -2   0  17       23.60       25.70      6.05 o 
  -1   0  17       68.37       75.61      8.49 o 
   0   0  17        2.14        4.75      3.56 o 
   1   0  17        1.66        0.91      3.05 o 
   2   0  17        9.20        2.53      3.20 o 
   3   0  17       23.87       31.83      6.26 o 
  -2   1  17        0.16        2.25      3.77 o 
  -1   1  17       43.63       41.95      6.97 o 
   0   1  17       11.01        8.42      3.94 o 
   1   1  17       41.79       47.03      6.84 o 
   2   1  17        9.53        6.19      3.91 o 
   3   1  17        3.78        7.43      4.15 o 
   4   1  17       26.75       33.12     12.39 o 
  -2   2  17       14.80       16.24      6.59 o 
  -1   2  17       19.91       24.27      5.95 o 
   0   2  17        0.78        1.87      3.36 o 
   1   2  17       23.67       18.48      5.26 o 
   2   2  17       30.81       35.62      6.45 o 
   3   2  17       78.89       78.88     10.42 o 
   4   2  17       73.89       83.90     11.00 o 
  -1   3  17        4.87        4.77      4.29 o 
   0   3  17        8.40        0.89      3.52 o 
   1   3  17       17.64       13.54      4.86 o 
   2   3  17        4.30        5.47      3.73 o 
   3   3  17        0.04       -1.01      3.56 o 
   4   3  17        7.51        2.20      4.83 o 
  -1   4  17       29.26       12.12      8.89 o 
   0   4  17       56.21       63.43     10.62 o 
   1   4  17       11.07       11.48      4.74 o 
   2   4  17        0.60        0.23      3.55 o 
   3   4  17        0.16        1.30      3.75 o 
   0   5  17        9.70        6.51      5.87 o 
   1   5  17       10.51       10.92      5.87 o 
   2   5  17       45.30       42.79      9.12 o 
   3   5  17        7.43       11.72      6.36 o 
   0  -1  18       19.06       10.50      8.35 o 
   1  -1  18        6.54        9.20      6.33 o 
   0   0  18      180.96      189.79     13.97 o 
   1   0  18       27.43       26.63      5.78 o 
   0   1  18       11.65        8.26      4.45 o 
   1   1  18       29.85       38.40      8.02 o 
   2   1  18        1.66        2.10      3.59 o 
   0   2  18      105.17      111.70     12.34 o 
   1   2  18        0.00        0.73      3.56 o 
   2   2  18       30.58       40.72      7.25 o 
   0   3  18        7.21        0.61      4.79 o 
   1   3  18        3.10        3.00      4.16 o 
   2   3  18       12.73       10.56      4.73 o 
   1   4  18        1.07        6.73      7.81 o 
   2   4  18        1.02        2.15      6.73 o 
                                                 
